# Supplementary material for: Synthesis and crystal structure of Sr2Cu(OH)4[B(OH)4]2
Source: Acta Crystallogr E Crystallogr Commun. 2026 Jan 1;82(Pt 1):103–6. doi: 10.1107/S2056989025011491 (PMC12810301; doi:10.1107/S2056989025011491)
Supplement: Supplementary file 1 [file e-82-00103-sup1.cif]

##############################################################################
#                                                                            #
# This CIF contains the data in a paper accepted for publication in          #
# Acta Crystallographica Section E. It conforms to the requirements of       #
# Notes for Authors for Acta Crystallographica Section E, and has been       #
# peer reviewed under the auspices of the IUCr Commission on Journals.       #
#                                                                            #
# Full details of the Crystallographic Information File format               #
# are given in the paper "The Crystallographic Information File (CIF):       #
# a New Standard Archive File for Crystallography" by S. R. Hall, F. H.      #
# Allen and I. D. Brown [Acta Cryst. (1991), A47, 655-685].                  #
#                                                                            #
# The current version of the core CIF dictionary is obtainable from          #
# ftp://ftp.iucr.org/pub/cif_core.dic.                                       #
#                                                                            #
# Software is freely available for graphical display of the structure(s)     #
# in this CIF. For information consult the CIF software page                 #
# http://www.iucr.org/resources/cif/software.                                #
#                                                                            #
# This file may be used for bona fide research purposes within the           #
# scientific community so long as proper attribution is given to the journal # 
# article from which it was obtained.                                        #
#                                                                            #
##############################################################################
data_I
_audit_creation_method
;
Olex2 1.5
(compiled 2025.07.13 svn.rb7424aed for OlexSys, GUI svn.r7314)
;
_journal_date_recd_electronic     2025-12-09
_journal_date_accepted     2025-12-20
_journal_name_full     'Acta Crystallographica, Section E'
_journal_year     2026
_journal_volume     82
_journal_issue      1
_journal_page_first     0
_journal_page_last     0
_journal_paper_category     GI
_journal_paper_doi     10.1107/S2056989025011491
_journal_coeditor_code     WM5783
_publ_contact_author_name     'Toshihiro Nomura'
_publ_contact_author_address
;
.Department of Physics, Shizuoka University, Shizuoka 422-8529, Japan
;
_publ_contact_author_email     'nomura.toshihiro@shizuoka.ac.jp'
_publ_section_title
;
Synthesis and crystal structure of Sr~2~Cu(OH)~4~[B(OH)~4~]~2~
;
_publ_section_title_footnote     .
loop_
    _publ_author_name
    _publ_author_footnote
    _publ_author_address
    'Kunisawa, Hibiki' .
;
Department of Physics, Shizuoka University, Shizuoka 422-8529,
Japan
;
    'Yamaura, Jun-ichi' .
;
Institute for Solid State Physics, University of Tokyo, Kashiwa, Chiba 277-8581,
Japan
;
    'Nomura, Toshihiro' .
;
Department of Physics, Shizuoka University, Shizuoka 422-8529,
Japan
;
_publ_section_synopsis
;
The isotypic strontium analogue of the mineral henmilite,
Sr~2~Cu(OH)~4~[B(OH)~4~]~2~, displays a quasi two-dimensional spin system with
Cu^II^ ions.
;
_chemical_name_systematic
;
Strontium copper(II) tetrahydroxide bis(tetrahydroxyborate)
;
_chemical_name_common     Sr2Cu(OH)4[B(OH)4]2
_chemical_formula_moiety     'Sr2 Cu (O H)4 [B (O H)4]2'
_chemical_formula_sum     'B2 Cu H12 O12 Sr2'
_chemical_formula_iupac     'Sr2 Cu (O H)4 [B (O H)4]2'
_chemical_formula_weight     464.51
_chemical_melting_point     ?
_space_group_crystal_system     triclinic
_space_group_name_H-M_alt     'P -1'
_space_group_name_Hall     '-P 1'
loop_
    _space_group_symop_operation_xyz
    'x, y, z'
    '-x, -y, -z'
_cell_length_a     5.84880(10)
_cell_length_b     8.2051(2)
_cell_length_c     11.8619(3)
_cell_angle_alpha     83.789(2)
_cell_angle_beta     87.614(2)
_cell_angle_gamma     70.499(2)
_cell_volume     533.44(2)
_cell_formula_units_Z     2
_cell_measurement_reflns_used     3611
_cell_measurement_theta_min     5.7370
_cell_measurement_theta_max     77.7330
_cell_measurement_temperature     293
_exptl_crystal_description     'plate, translucent'
_exptl_crystal_colour     blue-violet
_exptl_crystal_size_max     0.03
_exptl_crystal_size_mid     0.03
_exptl_crystal_size_min     0.01
_exptl_crystal_density_diffrn     2.892
_exptl_crystal_density_meas     ?
_exptl_crystal_density_method     'not measured'
_exptl_crystal_F_000     446
_exptl_absorpt_coefficient_mu     15.825
_exptl_absorpt_correction_type     multi-scan
_exptl_absorpt_process_details
;
(CrysAlisPro; Rigaku OD, 2023)
;
_exptl_absorpt_correction_T_min     0.76284
_exptl_absorpt_correction_T_max     1.00000
_diffrn_ambient_temperature     293
_diffrn_source     'Rotating-anode X-ray tube'
_diffrn_radiation_type     CuK\a
_diffrn_radiation_wavelength     1.54184
_diffrn_measurement_device_type     'four-circle diffractometer'
_diffrn_measurement_method     '\w scans'
_diffrn_detector_area_resol_mean     ?
_diffrn_reflns_number     6151
_diffrn_reflns_av_R_equivalents     0.0140
_diffrn_reflns_av_unetI/netI     0.0147
_diffrn_reflns_theta_min     3.748
_diffrn_reflns_theta_max     78.104
_diffrn_reflns_theta_full     67.684
_diffrn_measured_fraction_theta_max     0.976
_diffrn_measured_fraction_theta_full     1.000
_diffrn_reflns_limit_h_min     -6
_diffrn_reflns_limit_h_max     7
_diffrn_reflns_limit_k_min     -10
_diffrn_reflns_limit_k_max     10
_diffrn_reflns_limit_l_min     -13
_diffrn_reflns_limit_l_max     14
_diffrn_standards_number     'not measured'
_diffrn_standards_interval_count     'not measured'
_diffrn_standards_interval_time     'not measured'
_diffrn_standards_decay_%     'not measured'
_refine_special_details     ?
_reflns_number_total     2224
_reflns_number_gt     1927
_reflns_threshold_expression     'I > 2\s(I)'
_refine_ls_structure_factor_coef     Fsqd
_refine_ls_matrix_type     full
_refine_ls_R_factor_all     0.0206
_refine_ls_R_factor_gt     0.0178
_refine_ls_wR_factor_gt     0.0536
_refine_ls_wR_factor_ref     0.0549
_refine_ls_goodness_of_fit_ref     1.093
_refine_ls_restrained_S_all     1.094
_refine_ls_number_reflns     2224
_refine_ls_number_parameters     203
_refine_ls_number_restraints     12
_refine_ls_hydrogen_treatment     refall
_refine_ls_weighting_scheme     calc
_refine_ls_weighting_details
              'w=1/[\s^2^(Fo^2^)+(0.0360P)^2^+0.0131P] where P=(Fo^2^+2Fc^2^)/3'
_atom_sites_solution_hydrogens     difmap
_atom_sites_solution_primary     ?
_atom_sites_solution_secondary     ?
_refine_ls_shift/su_max     0.001
_refine_ls_shift/su_mean     0.000
_refine_diff_density_max     0.407
_refine_diff_density_min     -0.604
_refine_ls_extinction_method
;
SHELXL-2019/2 (Sheldrick 2015)
;
_refine_ls_extinction_coef     0.00104(13)
_refine_ls_extinction_expression
                                  'Fc^*^=kFc[1+0.001xFc^2^\l^3^/sin(2\q)]^-1/4^'
loop_
    _atom_type_symbol
    _atom_type_description
    _atom_type_scat_dispersion_real
    _atom_type_scat_dispersion_imag
    _atom_type_scat_source
    'Sr' 'Sr' -0.3528 1.8200
                         'International Tables Vol C Tables 4.2.6.8 and 6.1.1.4'
    'Cu' 'Cu' -1.9646 0.5888
                         'International Tables Vol C Tables 4.2.6.8 and 6.1.1.4'
    'B' 'B' 0.0090 0.0039
                         'International Tables Vol C Tables 4.2.6.8 and 6.1.1.4'
    'O' 'O' 0.0492 0.0322
                         'International Tables Vol C Tables 4.2.6.8 and 6.1.1.4'
    'H' 'H' 0.0000 0.0000
                         'International Tables Vol C Tables 4.2.6.8 and 6.1.1.4'
_computing_data_collection
;
CrysAlisPro (Rigaku OD, 2023)
;
_computing_cell_refinement
;
CrysAlisPro (Rigaku OD, 2023)
;
_computing_data_reduction
;
CrysAlisPro (Rigaku OD, 2023)
;
_computing_structure_solution
;
<i>olex2.solve</i> (Bourhis <i>et al.</i>,  2015)
;
_computing_structure_refinement
;
SHELXL (Sheldrick, 2015)
;
_computing_molecular_graphics
;
<i>VESTA 3</i> (Momma & Izumi, 2011)
;
_computing_publication_material
;
publCIF (Westrip, 2010)
;
loop_
    _atom_site_type_symbol
    _atom_site_label
    _atom_site_fract_x
    _atom_site_fract_y
    _atom_site_fract_z
    _atom_site_U_iso_or_equiv
    _atom_site_adp_type
    _atom_site_calc_flag
    _atom_site_occupancy
    _atom_site_disorder_assembly
    _atom_site_disorder_group
    Sr Sr1 0.26270(2) 0.74355(2) 0.00346(2) 0.01241(9) Uani d 1 . .
    Sr Sr2 0.72436(3) 0.25409(2) 0.49668(2) 0.01266(9) Uani d 1 . .
    Cu Cu 0.49102(3) 0.49916(3) 0.25177(2) 0.01478(10) Uani d 1 . .
    B B1 -0.2578(4) 0.9087(3) -0.11486(17) 0.0133(4) Uani d 1 . .
    B B2 1.2500(4) 0.0957(3) 0.61569(17) 0.0138(4) Uani d 1 . .
    O O1 -0.4028(2) 0.79592(18) -0.13154(11) 0.0159(3) Uani d 1 . .
    O O2 -0.1918(2) 0.89861(17) 0.00634(11) 0.0157(3) Uani d 1 . .
    O O3 -0.4046(2) 1.09031(16) -0.14559(11) 0.0153(3) Uani d 1 . .
    O O4 -0.0262(2) 0.85237(17) -0.17663(11) 0.0166(3) Uani d 1 . .
    O O5 1.3820(2) 0.21430(18) 0.63596(12) 0.0168(3) Uani d 1 . .
    O O6 1.1846(2) 0.10388(17) 0.49505(11) 0.0161(3) Uani d 1 . .
    O O7 1.4086(2) -0.08390(16) 0.64487(12) 0.0160(3) Uani d 1 . .
    O O8 1.0151(2) 0.13438(17) 0.67660(11) 0.0166(3) Uani d 1 . .
    O O9 0.3483(2) 0.47831(17) 0.40103(11) 0.0166(3) Uani d 1 . .
    O O10 0.8087(2) 0.43586(17) 0.32424(12) 0.0177(3) Uani d 1 . .
    O O11 0.6323(2) 0.52314(16) 0.10290(11) 0.0161(3) Uani d 1 . .
    O O12 0.1793(2) 0.56215(19) 0.17586(13) 0.0220(3) Uani d 1 . .
    H H1 -0.320(5) 0.695(4) -0.135(3) 0.032(7) Uiso d 1 . .
    H H2 -0.290(5) 0.879(4) 0.045(2) 0.026(7) Uiso d 1 . .
    H H3 -0.435(4) 1.117(3) -0.213(2) 0.019(6) Uiso d 1 . .
    H H4 -0.009(3) 0.938(3) -0.225(2) 0.017(5) Uiso d 1 . .
    H H5 1.300(5) 0.315(4) 0.642(3) 0.038(8) Uiso d 1 . .
    H H6 1.284(5) 0.121(4) 0.453(3) 0.037(8) Uiso d 1 . .
    H H7 1.436(4) -0.109(3) 0.709(2) 0.012(6) Uiso d 1 . .
    H H8 0.991(4) 0.201(4) 0.717(2) 0.033(7) Uiso d 1 . .
    H H9 0.232(4) 0.453(4) 0.399(2) 0.017(6) Uiso d 1 . .
    H H10 0.891(4) 0.372(4) 0.286(2) 0.031(7) Uiso d 1 . .
    H H11 0.756(4) 0.548(4) 0.108(2) 0.019(7) Uiso d 1 . .
    H H12 0.089(4) 0.543(4) 0.213(2) 0.030(7) Uiso d 1 . .
loop_
    _atom_site_aniso_label
    _atom_site_aniso_U_11
    _atom_site_aniso_U_22
    _atom_site_aniso_U_33
    _atom_site_aniso_U_12
    _atom_site_aniso_U_13
    _atom_site_aniso_U_23
    Sr1 0.01143(11) 0.01167(12) 0.01307(12) -0.00243(7) -0.00086(7) -0.00093(7)
    Sr2 0.01190(11) 0.01148(12) 0.01352(12) -0.00246(7) -0.00113(7) -0.00087(7)
    Cu 0.01638(18) 0.01437(17) 0.01296(18) -0.00402(13) -0.00138(13)
                                                                    -0.00159(12)
    B1 0.0125(9) 0.0130(9) 0.0143(10) -0.0042(7) -0.0006(7) -0.0008(7)
    B2 0.0146(9) 0.0134(9) 0.0130(10) -0.0045(7) -0.0009(7) -0.0004(7)
    O1 0.0142(6) 0.0138(6) 0.0202(7) -0.0051(5) 0.0012(4) -0.0032(5)
    O2 0.0122(5) 0.0221(6) 0.0122(6) -0.0053(5) 0.0003(5) -0.0005(5)
    O3 0.0167(6) 0.0118(6) 0.0149(7) -0.0013(5) -0.0025(5) -0.0002(5)
    O4 0.0139(5) 0.0161(6) 0.0172(6) -0.0025(4) 0.0035(4) 0.0005(5)
    O5 0.0160(6) 0.0143(6) 0.0210(7) -0.0061(5) 0.0005(5) -0.0028(5)
    O6 0.0132(6) 0.0221(6) 0.0127(6) -0.0058(5) -0.0004(4) -0.0002(5)
    O7 0.0172(6) 0.0132(6) 0.0144(7) -0.0007(5) -0.0033(5) -0.0007(5)
    O8 0.0148(6) 0.0180(6) 0.0167(7) -0.0048(5) 0.0033(5) -0.0039(5)
    O9 0.0167(6) 0.0173(6) 0.0149(7) -0.0041(5) 0.0004(5) -0.0031(5)
    O10 0.0171(6) 0.0185(6) 0.0170(7) -0.0051(5) -0.0007(5) -0.0019(5)
    O11 0.0169(6) 0.0157(6) 0.0145(7) -0.0035(5) -0.0006(5) -0.0026(5)
    O12 0.0183(6) 0.0297(7) 0.0192(7) -0.0114(6) -0.0034(5) 0.0044(6)
_geom_special_details
;
 All esds (except the esd in the dihedral angle between two l.s. planes)
 are estimated using the full covariance matrix.  The cell esds are taken
 into account individually in the estimation of esds in distances, angles
 and torsion angles; correlations between esds in cell parameters are only
 used when they are defined by crystal symmetry.  An approximate (isotropic)
 treatment of cell esds is used for estimating esds involving l.s. planes.
;
loop_
    _geom_bond_atom_site_label_1
    _geom_bond_atom_site_label_2
    _geom_bond_site_symmetry_2
    _geom_bond_distance
    _geom_bond_publ_flag
    Sr1 Cu . 3.4266(3) ?
    Sr1 Cu 2_665 3.7726(3) ?
    Sr1 B1 2_575 3.263(2) ?
    Sr1 B1 . 3.204(2) ?
    Sr1 O1 1_655 2.5936(13) ?
    Sr1 O2 . 2.5358(12) ?
    Sr1 O2 2_575 2.8149(13) ?
    Sr1 O3 2_575 2.5996(13) ?
    Sr1 O4 . 2.6640(13) ?
    Sr1 O11 2_665 2.5285(12) ?
    Sr1 O11 . 2.5448(13) ?
    Sr1 O12 . 2.5255(15) ?
    Sr2 Cu . 3.4028(3) ?
    Sr2 Cu 2_666 3.7257(3) ?
    Sr2 B2 . 3.230(2) ?
    Sr2 B2 2_756 3.250(2) ?
    Sr2 O5 1_455 2.6250(13) ?
    Sr2 O6 2_756 2.7961(13) ?
    Sr2 O6 . 2.5595(12) ?
    Sr2 O7 2_756 2.5914(13) ?
    Sr2 O8 . 2.6730(13) ?
    Sr2 O9 . 2.5620(13) ?
    Sr2 O9 2_666 2.5267(13) ?
    Sr2 O10 . 2.5296(14) ?
    Sr2 H10 . 2.83(3) ?
    Cu O9 . 1.9410(13) ?
    Cu O10 . 1.9630(13) ?
    Cu O11 . 1.9369(13) ?
    Cu O12 . 1.9516(13) ?
    B1 O1 . 1.481(2) ?
    B1 O2 . 1.491(2) ?
    B1 O3 . 1.465(2) ?
    B1 O4 . 1.469(2) ?
    B2 O5 . 1.472(2) ?
    B2 O6 . 1.485(2) ?
    B2 O7 . 1.469(2) ?
    B2 O8 . 1.479(2) ?
    O1 H1 . 0.82(3) ?
    O2 H2 . 0.77(3) ?
    O3 H3 . 0.82(2) ?
    O4 H4 . 0.89(3) ?
    O5 H5 . 0.82(3) ?
    O6 H6 . 0.79(3) ?
    O7 H7 . 0.78(2) ?
    O8 H8 . 0.73(3) ?
    O9 H9 . 0.78(2) ?
    O10 H10 . 0.75(3) ?
    O11 H11 . 0.82(2) ?
    O12 H12 . 0.72(3) ?
loop_
    _geom_angle_atom_site_label_1
    _geom_angle_atom_site_label_2
    _geom_angle_atom_site_label_3
    _geom_angle_site_symmetry_1
    _geom_angle_site_symmetry_3
    _geom_angle
    _geom_angle_publ_flag
    Cu Sr1 Cu . 2_665 111.901(5) ?
    B1 Sr1 Cu 2_575 2_665 140.29(4) ?
    B1 Sr1 Cu . 2_665 90.00(4) ?
    B1 Sr1 Cu . . 136.70(4) ?
    B1 Sr1 Cu 2_575 . 89.41(4) ?
    B1 Sr1 B1 . 2_575 96.70(5) ?
    O1 Sr1 Cu 1_655 2_665 55.25(3) ?
    O1 Sr1 Cu 1_655 . 112.83(3) ?
    O1 Sr1 B1 1_655 . 110.35(5) ?
    O1 Sr1 B1 1_655 2_575 86.00(4) ?
    O1 Sr1 O2 1_655 2_575 74.11(4) ?
    O1 Sr1 O3 1_655 2_575 86.24(4) ?
    O1 Sr1 O4 1_655 . 85.65(4) ?
    O2 Sr1 Cu . . 114.33(3) ?
    O2 Sr1 Cu 2_575 . 116.43(3) ?
    O2 Sr1 Cu 2_575 2_665 119.92(3) ?
    O2 Sr1 Cu . 2_665 115.87(3) ?
    O2 Sr1 B1 . . 27.04(5) ?
    O2 Sr1 B1 2_575 2_575 27.13(4) ?
    O2 Sr1 B1 2_575 . 78.43(4) ?
    O2 Sr1 B1 . 2_575 81.29(5) ?
    O2 Sr1 O1 . 1_655 130.80(4) ?
    O2 Sr1 O2 . 2_575 73.23(5) ?
    O2 Sr1 O3 . 2_575 100.66(4) ?
    O2 Sr1 O4 . . 53.81(4) ?
    O2 Sr1 O11 . . 147.73(4) ?
    O3 Sr1 Cu 2_575 2_665 138.39(3) ?
    O3 Sr1 Cu 2_575 . 65.76(3) ?
    O3 Sr1 B1 2_575 . 120.90(4) ?
    O3 Sr1 B1 2_575 2_575 25.91(4) ?
    O3 Sr1 O2 2_575 2_575 51.33(4) ?
    O3 Sr1 O4 2_575 . 132.21(4) ?
    O4 Sr1 Cu . 2_665 66.17(3) ?
    O4 Sr1 Cu . . 156.76(3) ?
    O4 Sr1 B1 . 2_575 106.49(5) ?
    O4 Sr1 B1 . . 27.04(4) ?
    O4 Sr1 O2 . 2_575 81.21(4) ?
    O11 Sr1 Cu . 2_665 84.18(3) ?
    O11 Sr1 Cu 2_665 2_665 27.81(3) ?
    O11 Sr1 Cu . . 33.96(3) ?
    O11 Sr1 Cu 2_665 . 92.07(3) ?
    O11 Sr1 B1 2_665 2_575 165.57(5) ?
    O11 Sr1 B1 2_665 . 92.05(5) ?
    O11 Sr1 B1 . 2_575 99.45(5) ?
    O11 Sr1 B1 . . 160.81(5) ?
    O11 Sr1 O1 . 1_655 81.18(4) ?
    O11 Sr1 O1 2_665 1_655 80.19(4) ?
    O11 Sr1 O2 2_665 2_575 147.20(4) ?
    O11 Sr1 O2 . 2_575 120.24(4) ?
    O11 Sr1 O2 2_665 . 111.00(4) ?
    O11 Sr1 O3 . 2_575 73.88(4) ?
    O11 Sr1 O3 2_665 2_575 147.00(4) ?
    O11 Sr1 O4 . . 149.93(4) ?
    O11 Sr1 O4 2_665 . 76.79(4) ?
    O11 Sr1 O11 2_665 . 74.40(5) ?
    O12 Sr1 Cu . 2_665 115.42(3) ?
    O12 Sr1 Cu . . 34.22(3) ?
    O12 Sr1 B1 . 2_575 101.14(5) ?
    O12 Sr1 B1 . . 102.96(5) ?
    O12 Sr1 O1 . 1_655 144.89(4) ?
    O12 Sr1 O2 . 2_575 124.65(4) ?
    O12 Sr1 O2 . . 84.31(4) ?
    O12 Sr1 O3 . 2_575 86.10(4) ?
    O12 Sr1 O4 . . 123.75(4) ?
    O12 Sr1 O11 . 2_665 87.98(5) ?
    O12 Sr1 O11 . . 63.78(4) ?
    Cu Sr2 Cu . 2_666 111.519(5) ?
    Cu Sr2 H10 2_666 . 127.6(6) ?
    Cu Sr2 H10 . . 41.1(5) ?
    B2 Sr2 Cu . 2_666 87.47(4) ?
    B2 Sr2 Cu 2_756 . 90.14(4) ?
    B2 Sr2 Cu 2_756 2_666 144.03(4) ?
    B2 Sr2 Cu . . 136.64(4) ?
    B2 Sr2 B2 . 2_756 96.10(5) ?
    B2 Sr2 H10 . . 96.2(5) ?
    B2 Sr2 H10 2_756 . 87.7(6) ?
    O5 Sr2 Cu 1_455 2_666 55.81(3) ?
    O5 Sr2 Cu 1_455 . 111.74(3) ?
    O5 Sr2 B2 1_455 . 111.12(5) ?
    O5 Sr2 B2 1_455 2_756 90.05(4) ?
    O5 Sr2 O6 1_455 2_756 78.53(4) ?
    O5 Sr2 O8 1_455 . 85.09(4) ?
    O5 Sr2 H10 1_455 . 152.7(5) ?
    O6 Sr2 Cu . 2_666 112.65(3) ?
    O6 Sr2 Cu 2_756 . 117.19(3) ?
    O6 Sr2 Cu 2_756 2_666 122.49(3) ?
    O6 Sr2 Cu . . 114.91(3) ?
    O6 Sr2 B2 2_756 2_756 27.13(4) ?
    O6 Sr2 B2 . 2_756 80.59(5) ?
    O6 Sr2 B2 2_756 . 77.68(4) ?
    O6 Sr2 B2 . . 26.66(5) ?
    O6 Sr2 O5 . 1_455 132.31(4) ?
    O6 Sr2 O6 . 2_756 72.12(4) ?
    O6 Sr2 O7 . 2_756 100.74(4) ?
    O6 Sr2 O8 . . 52.97(4) ?
    O6 Sr2 O9 . . 148.41(4) ?
    O6 Sr2 H10 2_756 . 109.2(6) ?
    O6 Sr2 H10 . . 74.1(5) ?
    O7 Sr2 Cu 2_756 . 66.56(3) ?
    O7 Sr2 Cu 2_756 2_666 142.15(3) ?
    O7 Sr2 B2 2_756 2_756 26.14(4) ?
    O7 Sr2 B2 2_756 . 120.76(4) ?
    O7 Sr2 O5 2_756 1_455 88.70(4) ?
    O7 Sr2 O6 2_756 2_756 51.45(4) ?
    O7 Sr2 O8 2_756 . 129.48(4) ?
    O7 Sr2 H10 2_756 . 77.5(5) ?
    O8 Sr2 Cu . . 158.47(3) ?
    O8 Sr2 Cu . 2_666 66.01(3) ?
    O8 Sr2 B2 . . 26.96(4) ?
    O8 Sr2 B2 . 2_756 103.66(5) ?
    O8 Sr2 O6 . 2_756 78.24(4) ?
    O8 Sr2 H10 . . 121.9(5) ?
    O9 Sr2 Cu 2_666 2_666 28.81(3) ?
    O9 Sr2 Cu 2_666 . 91.73(3) ?
    O9 Sr2 Cu . . 34.46(3) ?
    O9 Sr2 Cu . 2_666 84.10(3) ?
    O9 Sr2 B2 2_666 . 87.99(5) ?
    O9 Sr2 B2 . 2_756 101.76(5) ?
    O9 Sr2 B2 . . 159.41(5) ?
    O9 Sr2 B2 2_666 2_756 171.84(5) ?
    O9 Sr2 O5 . 1_455 79.28(4) ?
    O9 Sr2 O5 2_666 1_455 81.88(4) ?
    O9 Sr2 O6 2_666 . 105.75(4) ?
    O9 Sr2 O6 . 2_756 122.57(4) ?
    O9 Sr2 O6 2_666 2_756 149.49(4) ?
    O9 Sr2 O7 2_666 2_756 151.18(4) ?
    O9 Sr2 O7 . 2_756 75.86(4) ?
    O9 Sr2 O8 2_666 . 76.98(4) ?
    O9 Sr2 O8 . . 150.04(4) ?
    O9 Sr2 O9 2_666 . 75.64(5) ?
    O9 Sr2 O10 2_666 . 85.48(4) ?
    O9 Sr2 H10 2_666 . 98.9(6) ?
    O9 Sr2 H10 . . 74.6(5) ?
    O10 Sr2 Cu . 2_666 113.76(3) ?
    O10 Sr2 Cu . . 34.87(3) ?
    O10 Sr2 B2 . 2_756 100.51(5) ?
    O10 Sr2 B2 . . 102.07(5) ?
    O10 Sr2 O5 . 1_455 143.85(4) ?
    O10 Sr2 O6 . 2_756 123.60(4) ?
    O10 Sr2 O6 . . 83.73(4) ?
    O10 Sr2 O7 . 2_756 86.32(4) ?
    O10 Sr2 O8 . . 124.66(4) ?
    O10 Sr2 O9 . . 64.78(4) ?
    O10 Sr2 H10 . . 14.8(5) ?
    Sr1 Cu Sr1 . 2_665 68.098(5) ?
    Sr1 Cu Sr2 . 2_666 112.094(6) ?
    Sr2 Cu Sr1 . 2_665 111.304(6) ?
    Sr2 Cu Sr1 . . 179.289(7) ?
    Sr2 Cu Sr1 2_666 2_665 177.080(7) ?
    Sr2 Cu Sr2 . 2_666 68.482(6) ?
    O9 Cu Sr1 . . 132.38(4) ?
    O9 Cu Sr1 . 2_665 143.20(4) ?
    O9 Cu Sr2 . 2_666 38.85(4) ?
    O9 Cu Sr2 . . 48.33(4) ?
    O9 Cu O10 . . 88.64(6) ?
    O9 Cu O12 . . 92.85(6) ?
    O10 Cu Sr1 . 2_665 94.45(4) ?
    O10 Cu Sr1 . . 132.02(4) ?
    O10 Cu Sr2 . . 47.45(4) ?
    O10 Cu Sr2 . 2_666 83.30(4) ?
    O11 Cu Sr1 . . 47.21(4) ?
    O11 Cu Sr1 . 2_665 37.52(4) ?
    O11 Cu Sr2 . . 132.08(4) ?
    O11 Cu Sr2 . 2_666 140.44(4) ?
    O11 Cu O9 . . 179.26(4) ?
    O11 Cu O10 . . 91.44(6) ?
    O11 Cu O12 . . 87.07(6) ?
    O12 Cu Sr1 . . 46.70(4) ?
    O12 Cu Sr1 . 2_665 84.30(4) ?
    O12 Cu Sr2 . . 133.81(4) ?
    O12 Cu Sr2 . 2_666 97.93(4) ?
    O12 Cu O10 . . 178.50(5) ?
    Sr1 B1 Sr1 . 2_575 83.30(5) ?
    O1 B1 Sr1 . 2_575 144.15(11) ?
    O1 B1 Sr1 . . 119.69(11) ?
    O1 B1 O2 . . 112.02(15) ?
    O2 B1 Sr1 . . 50.65(8) ?
    O2 B1 Sr1 . 2_575 59.44(8) ?
    O3 B1 Sr1 . . 130.66(11) ?
    O3 B1 Sr1 . 2_575 50.85(8) ?
    O3 B1 O1 . . 109.14(13) ?
    O3 B1 O2 . . 105.54(14) ?
    O3 B1 O4 . . 113.91(15) ?
    O4 B1 Sr1 . . 55.55(8) ?
    O4 B1 Sr1 . 2_575 105.08(11) ?
    O4 B1 O1 . . 110.63(14) ?
    O4 B1 O2 . . 105.51(14) ?
    Sr2 B2 Sr2 . 2_756 83.90(5) ?
    O5 B2 Sr2 . . 118.97(11) ?
    O5 B2 Sr2 . 2_756 145.53(12) ?
    O5 B2 O6 . . 113.74(15) ?
    O5 B2 O8 . . 112.96(15) ?
    O6 B2 Sr2 . 2_756 59.15(8) ?
    O6 B2 Sr2 . . 50.63(8) ?
    O7 B2 Sr2 . . 131.87(11) ?
    O7 B2 Sr2 . 2_756 51.02(8) ?
    O7 B2 O5 . . 108.75(14) ?
    O7 B2 O6 . . 105.14(14) ?
    O7 B2 O8 . . 111.98(15) ?
    O8 B2 Sr2 . . 55.04(8) ?
    O8 B2 Sr2 . 2_756 101.23(10) ?
    O8 B2 O6 . . 104.01(14) ?
    Sr1 O1 H1 1_455 . 98(2) ?
    B1 O1 Sr1 . 1_455 126.32(10) ?
    B1 O1 H1 . . 113(2) ?
    Sr1 O2 Sr1 . 2_575 106.77(5) ?
    Sr1 O2 H2 . . 130(2) ?
    Sr1 O2 H2 2_575 . 109(2) ?
    B1 O2 Sr1 . 2_575 93.44(10) ?
    B1 O2 Sr1 . . 102.31(10) ?
    B1 O2 H2 . . 109(2) ?
    Sr1 O3 H3 2_575 . 129.2(18) ?
    B1 O3 Sr1 . 2_575 103.24(10) ?
    B1 O3 H3 . . 115.3(18) ?
    Sr1 O4 H4 . . 118.4(13) ?
    B1 O4 Sr1 . . 97.41(10) ?
    B1 O4 H4 . . 111.2(13) ?
    Sr2 O5 H5 1_655 . 101(2) ?
    B2 O5 Sr2 . 1_655 121.20(11) ?
    B2 O5 H5 . . 116(2) ?
    Sr2 O6 Sr2 . 2_756 107.88(4) ?
    Sr2 O6 H6 2_756 . 104(2) ?
    Sr2 O6 H6 . . 130(2) ?
    B2 O6 Sr2 . 2_756 93.72(10) ?
    B2 O6 Sr2 . . 102.71(10) ?
    B2 O6 H6 . . 112(2) ?
    Sr2 O7 H7 2_756 . 128.5(18) ?
    B2 O7 Sr2 . 2_756 102.84(10) ?
    B2 O7 H7 . . 114.7(18) ?
    Sr2 O8 H8 . . 110(2) ?
    B2 O8 Sr2 . . 98.00(10) ?
    B2 O8 H8 . . 115.9(19) ?
    Sr2 O9 Sr2 2_666 . 104.36(5) ?
    Sr2 O9 H9 . . 118(2) ?
    Sr2 O9 H9 2_666 . 111.7(19) ?
    Cu O9 Sr2 . . 97.21(5) ?
    Cu O9 Sr2 . 2_666 112.35(6) ?
    Cu O9 H9 . . 112(2) ?
    Sr2 O10 H10 . . 106(2) ?
    Cu O10 Sr2 . . 97.68(5) ?
    Cu O10 H10 . . 102.7(19) ?
    Sr1 O11 Sr1 2_665 . 105.60(5) ?
    Sr1 O11 H11 . . 119.6(19) ?
    Sr1 O11 H11 2_665 . 107.9(19) ?
    Cu O11 Sr1 . 2_665 114.67(6) ?
    Cu O11 Sr1 . . 98.84(5) ?
    Cu O11 H11 . . 110.3(19) ?
    Sr1 O12 H12 . . 147(2) ?
    Cu O12 Sr1 . . 99.08(6) ?
    Cu O12 H12 . . 112(2) ?
loop_
    _geom_torsion_atom_site_label_1
    _geom_torsion_atom_site_label_2
    _geom_torsion_atom_site_label_3
    _geom_torsion_atom_site_label_4
    _geom_torsion_site_symmetry_1
    _geom_torsion_site_symmetry_2
    _geom_torsion_site_symmetry_3
    _geom_torsion_site_symmetry_4
    _geom_torsion
    _geom_torsion_publ_flag
    Sr1 B1 O1 Sr1 . . . 1_455 94.45(11) ?
    Sr1 B1 O1 Sr1 2_575 . . 1_455 -29.6(2) ?
    Sr1 B1 O2 Sr1 . . . 2_575 108.00(6) ?
    Sr1 B1 O2 Sr1 2_575 . . . -108.00(6) ?
    Sr1 B1 O3 Sr1 . . . 2_575 -26.13(15) ?
    Sr1 B1 O4 Sr1 2_575 . . . 70.64(8) ?
    Sr2 B2 O5 Sr2 2_756 . . 1_655 27.9(3) ?
    Sr2 B2 O5 Sr2 . . . 1_655 -98.41(11) ?
    Sr2 B2 O6 Sr2 2_756 . . . 109.27(6) ?
    Sr2 B2 O6 Sr2 . . . 2_756 -109.27(6) ?
    Sr2 B2 O7 Sr2 . . . 2_756 24.67(16) ?
    Sr2 B2 O8 Sr2 2_756 . . . -74.28(7) ?
    O1 B1 O2 Sr1 . . . 2_575 -140.94(12) ?
    O1 B1 O2 Sr1 . . . . 111.06(12) ?
    O1 B1 O3 Sr1 . . . 2_575 145.47(11) ?
    O1 B1 O4 Sr1 . . . . -112.56(12) ?
    O2 B1 O1 Sr1 . . . 1_455 38.27(18) ?
    O2 B1 O3 Sr1 . . . 2_575 24.91(14) ?
    O2 B1 O4 Sr1 . . . . 8.79(13) ?
    O3 B1 O1 Sr1 . . . 1_455 -78.22(16) ?
    O3 B1 O2 Sr1 . . . . -130.29(11) ?
    O3 B1 O2 Sr1 . . . 2_575 -22.29(12) ?
    O3 B1 O4 Sr1 . . . . 124.07(13) ?
    O4 B1 O1 Sr1 . . . 1_455 155.69(11) ?
    O4 B1 O2 Sr1 . . . 2_575 98.62(12) ?
    O4 B1 O2 Sr1 . . . . -9.38(14) ?
    O4 B1 O3 Sr1 . . . 2_575 -90.35(14) ?
    O5 B2 O6 Sr2 . . . . -108.88(13) ?
    O5 B2 O6 Sr2 . . . 2_756 141.85(13) ?
    O5 B2 O7 Sr2 . . . 2_756 -147.70(11) ?
    O5 B2 O8 Sr2 . . . . 110.23(13) ?
    O6 B2 O5 Sr2 . . . 1_655 -41.68(19) ?
    O6 B2 O7 Sr2 . . . 2_756 -25.54(14) ?
    O6 B2 O8 Sr2 . . . . -13.57(13) ?
    O7 B2 O5 Sr2 . . . 1_655 75.10(16) ?
    O7 B2 O6 Sr2 . . . . 132.25(11) ?
    O7 B2 O6 Sr2 . . . 2_756 22.98(12) ?
    O7 B2 O8 Sr2 . . . . -126.59(13) ?
    O8 B2 O5 Sr2 . . . 1_655 -159.94(11) ?
    O8 B2 O6 Sr2 . . . 2_756 -94.86(12) ?
    O8 B2 O6 Sr2 . . . . 14.41(14) ?
    O8 B2 O7 Sr2 . . . 2_756 86.77(14) ?
loop_
    _geom_hbond_atom_site_label_D
    _geom_hbond_atom_site_label_H
    _geom_hbond_atom_site_label_A
    _geom_hbond_site_symmetry_A
    _geom_hbond_distance_DH
    _geom_hbond_distance_HA
    _geom_hbond_distance_DA
    _geom_hbond_angle_DHA
    O1 H1 O12 2_565 0.81(3) 2.10(3) 2.886(2) 164(3)
    O2 H2 O3 2_475 0.77(3) 2.07(3) 2.8060(18) 162(3)
    O3 H3 O5 1_364 0.82(2) 2.07(2) 2.8563(19) 163(2)
    O4 H4 O8 1_464 0.89(2) 1.93(2) 2.8125(18) 176(2)
    O5 H5 O10 2_766 0.81(3) 2.01(3) 2.7961(19) 163(3)
    O6 H6 O7 2_856 0.79(3) 2.05(3) 2.8129(18) 162(3)
    O7 H7 O1 1_746 0.78(2) 2.10(2) 2.8592(19) 166(2)
    O8 H8 O12 2_666 0.74(3) 2.35(3) 3.073(2) 166(3)
    O12 H12 O10 1_455 0.72(3) 2.39(3) 3.1076(19) 171(3)
_shelx_space_group_comment
;
The symmetry employed for this shelxl refinement is uniquely defined
by the following loop, which should always be used as a source of
symmetry information in preference to the above space-group names.
They are only intended as comments.
;
_shelx_estimated_absorpt_T_min     ?
_shelx_estimated_absorpt_T_max     ?
_shelx_hkl_file
;
   0   0   1    0.01    0.37
   0   0  -1    0.04    0.40
   0   0  -2 1238.78   21.27
   0   0   2 1227.66   21.12
   0   0   3    0.64    1.03
   0   0  -3    0.76    1.04
   0   0   4 2020.32   34.93
   0   0  -5    2.05    0.89
   0   0   5    1.78    1.26
   0   0  -6 3108.39   53.28
   0   0  -7    2.49    1.01
   0   0  -8 3860.08   66.15
   0   0   8 3831.80   64.71
   0   0   9    0.10    0.96
   0   0  -9    0.45    1.11
   0   0   9    0.16    1.22
   0   0 -10  695.31   14.34
   0   0  10  707.36   13.11
   0   0  10  718.41   12.94
   0   0  11    1.82    1.60
   0   0  12 1586.60   28.02
   0   0  12 1593.59   27.30
   0   0  12 1631.02   27.86
   0   0  13    4.37    1.22
   0   0  13    3.19    1.41
   0   0  13    4.74    1.14
   0   0  14  192.59    3.94
   0  -1  14    2.14    1.00
   0  -1  13    1.31    1.25
   0  -1  13    0.56    0.94
   0  -1  12  287.19    6.04
   0  -1  12  298.34    5.99
   0  -1  12  279.71    6.26
   0  -1  11    0.38    1.66
   0  -1  11    1.75    0.76
   0  -1  11    0.59    1.42
   0  -1  10    2.21    1.64
   0  -1  10    0.75    1.31
   0   1  -9    0.08    1.03
   0  -1   9    0.69    1.53
   0  -1   9   -0.86    1.64
   0  -1   8  137.21    3.42
   0  -1   8  129.12    4.79
   0   1  -8  125.13    3.85
   0  -1   8  132.85    3.11
   0   1  -7    5.93    1.12
   0  -1   7    7.44    1.56
   0  -1   6  300.08    7.02
   0  -1   5    0.37    1.15
   0  -1   4  663.64   12.33
   0  -1   3   -0.06    0.87
   0  -1   3    1.10    0.92
   0  -1   2 1241.69   21.56
   0  -1   1    0.16    1.23
   0   1   0  110.28    2.13
   0  -1   0  109.90    2.85
   0   1   0  109.79    2.07
   0  -1  -1    0.49    1.17
   0  -1  -2  322.78    6.40
   0  -1  -2  329.12    6.05
   0  -1  -3    0.06    1.36
   0  -1  -3   -0.06    1.02
   0  -1  -3    0.68    0.78
   0   1   3   -0.07    1.06
   0  -1  -4   31.46    2.13
   0   1   4   34.55    1.85
   0  -1  -4   31.31    1.25
   0  -1  -4   35.19    1.50
   0  -1  -5    0.49    1.35
   0   1   5   -0.13    1.25
   0  -1  -5   -0.24    0.94
   0   1   6 1867.59   34.29
   0  -1  -6 1935.28   34.79
   0  -1  -6 1961.45   33.73
   0  -1  -7    1.41    1.00
   0   1   8    2.46    0.85
   0   1   8    4.19    0.78
   0   1   8    3.34    1.12
   0  -1  -8    3.09    1.15
   0   1   9    2.61    0.89
   0  -1  -9    1.81    1.21
   0   1  10  140.40    3.28
   0   1  10  133.92    3.45
   0   1  11    1.38    1.04
   0   1  11    2.96    1.40
   0   1  12   15.61    1.62
   0   1  13    2.35    1.13
   0   1  13    2.21    1.33
   0   1  14  449.60    8.09
   0   1  14  453.09    8.34
   0   1  14  458.12    8.22
   0  -2  14  867.07   15.02
   0  -2  13    2.12    1.28
   0  -2  12   63.25    2.37
   0  -2  12   63.91    2.07
   0  -2  11    2.31    1.34
   0  -2  11    2.16    1.85
   0  -2  11    0.77    1.46
   0  -2  10 1583.34   28.44
   0  -2  10 1614.39   28.12
   0  -2  10 1621.55   28.19
   0  -2   9   -1.59    1.72
   0  -2   9    0.05    1.40
   0  -2   9    1.31    1.77
   0  -2   9    0.49    0.72
   0  -2   9    1.83    1.52
   0  -2   8  768.83   14.00
   0  -2   8  787.07   16.21
   0  -2   8  770.90   14.24
   0   2  -8  750.46   14.85
   0  -2   8  776.60   13.83
   0  -2   7   -0.73    1.34
   0  -2   7    0.82    1.33
   0  -2   6 3435.92   59.58
   0  -2   5    1.31    1.09
   0  -2   4 2205.47   38.57
   0  -2   4 2264.94   38.69
   0  -2   3    1.76    1.52
   0  -2   2 3154.28   54.38
   0  -2   1    0.07    1.84
   0   2   0  370.98    6.62
   0  -2   0  340.22    7.87
   0   2   1   -0.33    0.74
   0   2   1   -0.04    0.62
   0  -2  -1   -0.20    1.91
   0  -2  -2 8726.92  147.25
   0  -2  -3    1.18    1.70
   0  -2  -4  646.22   12.65
   0  -2  -4  673.24   13.44
   0  -2  -5   -0.41    1.08
   0  -2  -5    0.10    1.53
   0  -2  -6 3913.14   68.51
   0  -2  -7    7.14    1.81
   0   2   8  569.03   10.17
   0   2   8  562.04   10.36
   0   2   8  563.39   10.08
   0   2   9    0.33    0.89
   0   2   9    0.76    1.11
   0   2   9    0.60    0.82
   0   2  10 1023.06   17.91
   0   2  10 1020.19   18.07
   0   2  11    0.27    0.97
   0   2  12  462.80    8.75
   0   2  12  476.47    8.96
   0   2  13    1.65    1.20
   0   2  14  874.48   15.06
   0   2  14  863.95   15.18
   0  -3  13    1.89    1.20
   0  -3  12    2.26    1.52
   0  -3  11    1.45    1.13
   0  -3  11    2.29    1.65
   0  -3  10  177.55    4.52
   0  -3  10  171.07    3.98
   0  -3  10  185.72    4.22
   0  -3   9    6.57    1.31
   0  -3   9    6.78    1.86
   0  -3   9    4.22    1.41
   0  -3   8  106.16    3.07
   0  -3   8  102.94    4.31
   0  -3   8  110.21    3.05
   0  -3   7    1.56    1.43
   0  -3   7    2.39    1.24
   0  -3   6  481.33    8.74
   0  -3   6  462.20   10.25
   0  -3   5    4.71    1.18
   0  -3   4  121.90    3.41
   0  -3   4  121.07    4.07
   0  -3   3    4.61    1.92
   0  -3   2   33.09    2.67
   0   3  -2   37.08    1.57
   0   3  -1    2.02    0.83
   0  -3   1    1.37    2.18
   0   3   0 2531.01   42.91
   0   3   1    0.03    0.69
   0  -3  -1   -0.21    2.04
   0   3   2 2165.95   37.05
   0  -3  -2 2156.75   39.01
   0   3   3    9.52    1.08
   0  -3  -3    9.25    2.16
   0  -3  -4  101.93    3.97
   0   3   4  100.04    3.06
   0  -3  -5    2.04    1.65
   0  -3  -5    4.12    1.91
   0  -3  -6    5.00    1.98
   0  -3  -7    0.32    1.88
   0   3   7    0.77    0.62
   0   3   8   86.71    2.25
   0   3   8   93.67    2.43
   0  -3  -8   91.40    4.58
   0   3   9    1.59    1.49
   0   3   9    1.47    0.85
   0   3   9    0.94    1.07
   0   3   9    1.04    0.82
   0   3  10   14.35    1.08
   0   3  10   12.76    1.17
   0   3  10   14.55    2.04
   0   3  11    0.33    0.86
   0   3  12  292.55    5.85
   0   3  12  285.38    5.65
   0   3  13    3.65    1.10
   0   3  13    5.93    0.87
   0   3  14   52.50    1.43
   0   3  14   48.22    1.49
   0  -4  12  992.11   17.26
   0  -4  11    1.11    1.74
   0  -4  10  206.38    4.49
   0  -4  10  198.76    4.32
   0  -4   9    0.28    1.33
   0  -4   9   -0.08    1.22
   0  -4   8 1250.17   21.71
   0  -4   8 1287.62   22.26
   0  -4   8 1227.88   21.95
   0  -4   8 1192.10   24.08
   0  -4   7    0.25    1.30
   0  -4   7    0.12    1.40
   0  -4   7    0.35    1.01
   0  -4   7    0.35    1.42
   0  -4   6  242.77    5.20
   0  -4   6  259.87    6.55
   0  -4   6  243.44    5.46
   0  -4   6  242.59    4.98
   0  -4   6  243.30    5.05
   0  -4   5   -0.03    0.95
   0  -4   5    0.26    0.63
   0  -4   5    1.15    1.12
   0  -4   5    0.59    1.07
   0  -4   4 2596.23   44.71
   0  -4   4 2559.77   42.96
   0  -4   3    1.67    2.06
   0  -4   2  756.10   16.35
   0   4  -1    1.96    0.80
   0  -4   1    2.54    2.46
   0   4   0 2778.14   47.27
   0  -4  -1    0.45    2.38
   0  -4  -2 1148.39   22.89
   0   4   2 1124.93   20.08
   0   4   3    0.77    0.86
   0  -4  -3    1.62    2.14
   0   4   4 2395.03   41.90
   0  -4  -4 2419.85   44.05
   0  -4  -5   -1.20    1.81
   0   4   5    0.32    1.07
   0   4   6   79.11    3.22
   0  -4  -6   77.50    1.78
   0  -4  -7    1.71    2.03
   0   4   7    1.65    1.28
   0   4   7    2.89    0.71
   0   4   8 2915.01   51.56
   0  -4  -8 3030.87   53.74
   0   4   8 2863.72   48.81
   0   4   8 2877.98   48.92
   0   4   9    0.78    0.82
   0   4   9    1.76    1.03
   0  -4  -9    1.84    1.98
   0   4   9    1.21    1.53
   0   4  10  639.85   14.26
   0   4  10  654.37   11.63
   0   4  10  642.66   11.85
   0   4  10  653.71   11.77
   0   4  11    2.07    0.94
   0   4  11    2.29    0.81
   0   4  12  557.86    9.99
   0   4  13    1.05    0.89
   0   4  13    0.30    0.67
   0   4  14  173.60    3.21
   0  -5  12  347.42    6.14
   0  -5  11    1.94    0.94
   0  -5  10    0.68    1.15
   0  -5  10    3.09    1.14
   0  -5   9    0.22    1.38
   0  -5   9   -0.63    1.30
   0  -5   9    0.81    0.96
   0  -5   8  705.68   12.84
   0  -5   8  681.63   12.69
   0  -5   7    6.65    1.31
   0  -5   7    7.58    1.68
   0  -5   7    7.01    1.62
   0  -5   6    4.33    1.48
   0  -5   6    2.55    0.85
   0  -5   6    4.50    1.30
   0  -5   6    4.23    1.60
   0  -5   5    0.38    0.77
   0  -5   5    0.09    1.36
   0  -5   5    0.63    1.10
   0  -5   5    1.13    1.21
   0  -5   4  178.67    4.22
   0  -5   4  176.38    3.72
   0  -5   4  186.22    4.02
   0  -5   4  167.10    4.35
   0  -5   4  172.51    3.98
   0  -5   4  189.02    6.52
   0  -5   3    7.35    2.60
   0  -5   3    6.07    0.66
   0  -5   3    6.33    0.96
   0  -5   3    7.43    1.46
   0  -5   3    6.07    1.26
   0  -5   3    7.16    1.13
   0  -5   3    4.33    1.56
   0  -5   2  206.37    4.77
   0  -5   2  205.15    3.98
   0  -5   2  194.68    7.23
   0  -5   2  207.68    4.45
   0  -5   2  205.32    4.35
   0  -5   2  209.90    4.67
   0  -5   1    1.43    0.45
   0  -5   1    2.17    1.03
   0  -5   1    2.36    2.51
   0  -5   0 1237.28   21.08
   0  -5  -1    0.20    2.65
   0  -5  -1    1.35    0.46
   0  -5  -2  206.20    7.45
   0  -5  -3    5.14    1.53
   0  -5  -3    6.77    2.54
   0  -5  -4  610.19   14.51
   0  -5  -4  590.03   11.08
   0   5   4  585.10   11.80
   0  -5  -4  561.42   14.14
   0  -5  -5    4.88    2.27
   0  -5  -5    1.63    1.49
   0  -5  -5    3.54    2.20
   0   5   5    0.53    1.15
   0  -5  -6   85.39    4.92
   0   5   6   76.63    3.25
   0   5   7    3.49    1.42
   0   5   8  163.95    5.39
   0   5   8  172.86    3.65
   0  -5  -9   -0.21    2.06
   0   5   9    1.87    1.39
   0   5   9    0.24    0.83
   0   5  10    3.43    0.81
   0   5  10    2.65    0.88
   0   5  11   -0.30    0.81
   0   5  11   -0.11    0.71
   0   5  12   13.59    0.85
   0   5  13    0.45    0.53
   0   5  13    0.91    0.69
   0  -6  10  583.21   10.32
   0  -6   9    0.84    1.16
   0  -6   9    0.28    1.01
   0  -6   8  495.67    9.45
   0  -6   8  476.19    9.18
   0  -6   7    5.85    1.66
   0  -6   7    3.62    1.02
   0  -6   7    4.39    1.40
   0  -6   6 2228.06   38.10
   0  -6   6 2231.20   38.49
   0  -6   5    0.14    1.36
   0  -6   5    0.77    0.85
   0  -6   5    0.44    1.11
   0  -6   5    2.90    1.68
   0  -6   4  377.70    7.40
   0  -6   4  370.38    7.30
   0  -6   4  395.31    7.77
   0  -6   4  398.40    8.14
   0  -6   4  392.11    7.90
   0  -6   3    0.20    0.67
   0  -6   3    0.71    1.32
   0  -6   3   -0.73    1.51
   0  -6   3    0.21    2.37
   0  -6   3    0.50    1.10
   0  -6   2 1572.60   26.89
   0  -6   2 1521.70   27.26
   0  -6   2 1507.55   26.41
   0  -6   2 1545.80   27.21
   0  -6   2 1564.62   31.70
   0  -6   2 1572.69   26.69
   0  -6   1    4.82    1.28
   0  -6   1    4.26    0.63
   0  -6   1    5.77    1.48
   0  -6   1    4.43    1.89
   0  -6   1    2.83    3.01
   0  -6   0 1134.65   19.30
   0  -6   0 1102.85   19.93
   0  -6   0 1114.12   19.63
   0  -6  -1   -0.19    0.51
   0  -6  -1   -0.60    0.83
   0  -6  -1    0.17    1.89
   0  -6  -1    0.73    2.77
   0  -6  -1    0.65    1.25
   0  -6  -2 3239.69   53.87
   0  -6  -2 3124.67   54.90
   0  -6  -2 3191.04   54.09
   0  -6  -2 3107.94   59.69
   0  -6  -3    4.10    1.92
   0  -6  -3    3.96    2.83
   0  -6  -3    5.62    2.36
   0  -6  -4  635.32   15.79
   0  -6  -4  604.75   15.35
   0  -6  -4  621.87   11.93
   0  -6  -5    4.20    2.62
   0  -6  -5    1.31    2.18
   0  -6  -6 2069.71   40.23
   0  -6  -6 2057.36   35.76
   0  -6  -7    4.08    2.33
   0   6   8  637.97   11.41
   0   6   9    3.06    0.79
   0   6  10 1224.96   20.84
   0   6  10 1203.29   20.94
   0   6  11    0.02    0.65
   0   6  11    0.47    0.60
   0   6  12  241.08    4.50
   0   6  12  257.05    4.58
   0  -7   9    3.52    0.76
   0  -7   8    1.84    1.15
   0  -7   8    2.08    0.89
   0  -7   7    0.97    1.01
   0  -7   6  493.14    9.23
   0  -7   6  489.66    9.63
   0  -7   5    0.61    1.56
   0  -7   5    0.66    0.83
   0  -7   5    1.77    1.24
   0  -7   4   21.64    1.18
   0  -7   4   24.12    1.98
   0  -7   4   22.30    1.67
   0  -7   4   24.67    1.62
   0  -7   3    0.91    1.00
   0  -7   3    1.08    0.74
   0  -7   3    3.27    1.48
   0  -7   3    0.86    1.61
   0  -7   2  128.58    3.76
   0  -7   2  128.71    3.21
   0  -7   2  132.90    3.00
   0  -7   1   15.67    0.94
   0  -7   1   14.91    1.76
   0  -7   1   14.33    1.18
   0  -7   0   38.71    1.56
   0  -7   0   36.51    4.14
   0  -7   0   40.67    1.31
   0  -7   0   41.36    2.09
   0  -7  -1   -0.10    0.59
   0  -7  -1    0.85    0.83
   0  -7  -1   -1.33    2.99
   0  -7  -2  233.86    8.85
   0  -7  -2  207.66    4.15
   0  -7  -3    0.21    0.55
   0  -7  -3   -0.76    2.72
   0  -7  -3    0.20    2.09
   0  -7  -4   11.71    2.58
   0  -7  -4   13.42    0.77
   0  -7  -5    8.74    1.62
   0  -7  -5    9.16    0.67
   0  -7  -6  186.67    4.55
   0  -7  -6  195.67    3.80
   0   7   7    0.17    0.68
   0   7   8  436.81    7.94
   0  -7  -9    1.11    0.38
   0   7   9    1.31    0.66
   0   7  10   43.35    1.22
   0   7  10   44.80    1.15
   0   7  11    0.03    0.41
   0  -8   7    0.76    0.82
   0  -8   6  256.04    5.17
   0  -8   5    5.75    1.35
   0  -8   5    5.50    0.65
   0  -8   4 1024.48   17.84
   0  -8   4  985.43   17.16
   0  -8   3    0.16    0.69
   0  -8   3    0.83    0.71
   0  -8   3    0.17    1.17
   0  -8   3    1.18    1.38
   0  -8   2  540.15    9.80
   0  -8   2  551.33   10.33
   0  -8   2  535.99    9.70
   0  -8   2  550.64   10.52
   0  -8   1    0.70    0.74
   0  -8   1    0.47    0.67
   0  -8   1    0.38    1.32
   0  -8   1   -0.58    1.47
   0  -8   0 1168.25   21.98
   0  -8   0 1237.82   20.99
   0  -8  -1    5.91    0.70
   0  -8  -1    5.49    1.66
   0  -8  -2  383.68    7.06
   0  -8  -2  395.53    8.20
   0  -8  -3    0.65    1.51
   0  -8  -3    0.08    0.54
   0  -8  -4 1530.80   26.48
   0  -8  -4 1482.18   25.44
   0  -8  -5    1.06    0.47
   0  -8  -5    1.16    1.29
   0  -8  -6  234.51    4.39
   0  -8  -6  240.13    5.02
   0   8   6  242.30    4.56
   0  -8  -7    0.58    0.38
   0   8   7    1.14    0.59
   0   8   8  812.99   13.99
   0   8   9    2.25    0.44
   0   8   9    2.05    0.47
   0  -9   3    2.72    0.75
   0  -9   2    4.17    0.93
   0  -9   1    6.72    0.63
   0  -9   1    7.87    1.18
   0  -9   0   49.68    1.33
   0  -9   0   56.37    2.03
   0  -9  -1    2.94    0.54
   0  -9  -2    2.93    1.27
   0  -9  -2    2.07    0.49
   0  -9  -3   -0.15    1.11
   0  -9  -3    0.46    0.40
   0  -9  -4   59.54    1.90
   0  -9  -4   51.64    1.20
   0  -9  -5   10.69    0.97
   0   9   5   11.89    0.61
   0   9   6    6.31    0.46
   1  -9  -3    0.18    0.46
   1  -9  -2  659.05   11.28
   1  -9  -1    3.37    0.40
   1  -9   0  204.80    3.87
   1  -9   0  209.66    3.80
  -1   8   8  254.32    4.51
  -1   8   7    0.29    0.37
   1  -8  -7    0.42    0.31
  -1   8   6    8.73    0.56
   1  -8  -6   10.68    0.55
   1  -8  -5    0.68    0.43
  -1   8   5    1.13    0.49
   1  -8  -4  115.14    2.43
   1  -8  -4  120.28    3.17
   1  -8  -3    0.98    0.50
   1  -8  -3    1.02    1.35
   1  -8  -2   81.49    1.92
   1  -8  -2   83.93    2.81
   1  -8  -1    0.48    1.40
   1  -8  -1    0.11    0.54
   1  -8   0  442.49    7.89
   1  -8   0  416.66    8.64
   1  -8   1   -0.02    0.59
   1  -8   1    0.23    1.27
   1  -8   1    0.43    1.16
   1  -8   2   19.52    0.97
   1  -8   2   21.73    1.47
   1  -8   2   20.62    0.95
   1  -8   2   20.87    1.48
   1  -8   3    1.30    0.66
   1  -8   3    1.14    0.66
   1  -8   3    1.18    1.23
   1  -8   4  380.85    6.86
   1  -8   4  395.14    7.33
   1  -8   5    0.37    0.95
   1  -8   5    0.71    0.43
   1  -8   5    0.87    0.49
  -1   7  10   81.85    1.68
  -1   7   9    1.75    0.53
  -1   7   9    1.83    0.48
   1  -7  -9    2.10    0.37
  -1   7   8  984.24   17.02
   1  -7  -8 1003.02   16.98
  -1   7   7    0.78    0.59
   1  -7  -7    0.60    0.46
  -1   7   6  569.42   10.20
   1  -7  -6  586.04   10.19
   1  -7  -6  575.05   10.80
   1  -7  -5    2.49    1.45
   1  -7  -5    0.92    0.53
   1  -7  -4  499.75    9.08
   1  -7  -4  522.91   10.17
   1  -7  -3   -0.07    0.53
   1  -7  -3    1.85    1.63
   1  -7  -2  244.49    4.72
   1  -7  -2  233.50    5.86
   1  -7  -1   -0.21    0.58
   1  -7  -1    0.40    0.93
   1  -7  -1   -1.12    1.70
   1  -7   0 2050.81   35.17
   1  -7   0 2077.14   35.45
   1  -7   0 2084.16   35.83
   1  -7   1   -0.11    0.60
   1  -7   1    1.09    0.99
   1  -7   1   -0.11    1.53
   1  -7   1    0.73    1.59
   1  -7   2  186.67    4.76
   1  -7   2  186.95    4.13
   1  -7   2  188.77    4.66
   1  -7   2  177.23    3.83
   1  -7   3    0.73    1.02
   1  -7   3    0.34    1.62
   1  -7   3    1.74    1.38
   1  -7   3    0.70    0.68
   1  -7   4  727.83   13.40
   1  -7   4  743.21   12.92
   1  -7   5    0.54    1.48
   1  -7   5    0.60    0.93
   1  -7   5    0.91    0.73
   1  -7   6  204.34    4.20
   1  -7   6  208.92    4.68
   1  -7   7    0.53    0.51
   1  -7   7   -0.18    0.68
   1  -7   8  432.64    7.78
   1  -7   8  475.08    8.08
  -1   6  11    0.03    0.51
  -1   6  10    2.07    0.59
  -1   6  10    2.68    0.64
   1  -6 -10    1.69    0.31
   1  -6  -9    1.63    0.37
  -1   6   9    1.53    0.67
   1  -6  -8   31.52    0.94
  -1   6   8   31.40    1.17
  -1   6   7    4.07    0.73
   1  -6  -7    3.38    0.49
   1  -6  -6  475.18    8.48
   1  -6  -6  493.44    9.47
   1  -6  -5    0.81    0.43
   1  -6  -5    0.48    1.46
   1  -6  -5    1.11    1.87
   1  -6  -4   66.95    4.01
   1  -6  -4   62.00    2.71
   1  -6  -4   62.56    1.51
   1  -6  -3    0.60    0.54
   1  -6  -3    0.81    1.64
   1  -6  -3    0.90    0.44
   1  -6  -2  121.56    2.66
   1  -6  -2  120.25    2.99
   1  -6  -2  115.90    3.82
   1  -6  -1    2.85    0.49
   1  -6  -1    1.98    1.01
   1  -6  -1    2.49    1.45
   1  -6  -1    1.48    1.73
   1  -6  -1    1.86    0.61
   1  -6   0    4.93    1.60
   1  -6   0    4.01    0.63
   1  -6   0    1.88    1.04
   1  -6   0    2.15    0.49
   1  -6   1    1.23    1.67
   1  -6   1    0.25    1.09
   1  -6   1    0.38    0.47
   1  -6   1    0.97    1.60
   1  -6   1    1.02    0.61
   1  -6   2  232.94    5.52
   1  -6   2  223.42    4.38
   1  -6   2  223.13    5.57
   1  -6   2  233.42    4.56
   1  -6   2  222.25    4.90
   1  -6   3    0.70    1.75
   1  -6   3    0.86    1.51
   1  -6   3    1.54    0.75
   1  -6   3    1.33    0.59
   1  -6   3    2.02    1.22
   1  -6   3    1.09    1.19
   1  -6   4    4.98    1.25
   1  -6   4    3.80    0.77
   1  -6   4    2.36    1.45
   1  -6   4    5.19    1.84
   1  -6   4    3.06    1.32
   1  -6   5    2.39    1.83
   1  -6   5    2.46    1.27
   1  -6   5    2.69    0.82
   1  -6   5    1.87    1.16
   1  -6   6  607.15   11.30
   1  -6   6  608.55   11.17
   1  -6   7    0.81    1.53
   1  -6   7    0.24    0.99
   1  -6   7    0.39    1.12
   1  -6   8    3.72    0.99
   1  -6   8    3.28    0.91
   1  -6   8    3.92    1.38
   1  -6   9    0.35    0.77
   1  -6   9   -0.26    0.97
   1  -6  10   75.58    1.61
   1  -5 -12  194.27    3.47
   1  -5 -11    4.33    0.44
  -1   5  11    5.26    0.74
   1  -5 -10 1414.96   23.81
  -1   5  10 1399.81   24.02
  -1   5  10 1382.20   24.02
  -1   5   9    3.76    0.81
  -1   5   8  258.76    5.05
   1  -5  -7    2.44    2.26
   1  -5  -7    3.16    0.53
  -1   5   7    2.37    0.74
   1  -5  -6 2232.30   38.05
   1  -5  -6 2257.83   38.20
   1  -5  -5    1.13    2.02
   1  -5  -5    0.79    0.48
   1  -5  -5    0.49    0.60
   1  -5  -5    0.32    1.37
   1  -5  -4 1218.77   20.90
   1  -5  -4 1254.19   22.06
   1  -5  -4 1222.89   25.01
   1  -5  -3    0.96    1.84
   1  -5  -3    0.74    0.89
   1  -5  -3    0.74    0.39
   1  -5  -2 1860.67   31.35
   1  -5  -2 1854.78   31.83
   1  -5  -2 1819.47   34.75
   1  -5  -1    0.10    0.48
   1  -5  -1    0.86    1.36
   1  -5  -1    0.43    0.96
   1  -5  -1    1.47    1.32
   1  -5   0  718.12   13.36
   1  -5   0  702.71   12.96
   1  -5   0  738.50   12.50
   1  -5   0  722.99   12.64
   1  -5   0  716.68   13.04
   1  -5   1    1.57    1.12
   1  -5   1    0.94    0.53
   1  -5   1    1.16    1.12
   1  -5   1    0.84    0.44
   1  -5   1    1.30    1.51
   1  -5   2 2568.84   43.27
   1  -5   2 2532.82   44.28
   1  -5   2 2582.83   43.15
   1  -5   2 2556.16   43.70
   1  -5   2 2556.38   44.18
   1  -5   2 2516.73   43.67
   1  -5   3    0.31    1.11
   1  -5   3    0.05    0.58
   1  -5   3   -0.64    1.18
   1  -5   3    0.28    1.46
   1  -5   3    0.29    1.23
   1  -5   3   -0.17    0.54
   1  -5   3    1.54    1.58
   1  -5   4  471.43    8.84
   1  -5   4  437.23    9.33
   1  -5   4  452.41    8.32
   1  -5   4  461.82    9.13
   1  -5   4  458.63    8.85
   1  -5   4  465.55    8.91
   1  -5   5   -0.43    1.14
   1  -5   5    0.66    1.38
   1  -5   5    0.04    1.34
   1  -5   6 2596.32   43.94
   1  -5   6 2542.40   44.51
   1  -5   6 2545.72   43.98
   1  -5   6 2568.27   44.12
   1  -5   7   -0.60    1.69
   1  -5   7    0.73    1.29
   1  -5   7   -0.33    1.30
   1  -5   7    0.16    1.08
   1  -5   8  316.81    6.47
   1  -5   8  323.07    6.66
   1  -5   8  335.39    6.96
   1  -5   9   -0.32    1.14
   1  -5   9    0.73    1.30
   1  -5   9    1.31    1.03
   1  -5  10  561.56   10.04
   1  -5  10  579.84   10.25
   1  -5  11    1.72    0.59
   1  -4 -13   10.68    0.44
  -1   4  12   16.92    1.08
  -1   4  12   19.28    0.99
  -1   4  11    0.28    0.79
  -1   4  10   24.60    1.18
  -1   4  10   23.20    1.22
   1  -4  -9    0.16    0.49
  -1   4   9    0.95    0.80
  -1   4   9   -0.36    1.28
  -1   4   8  246.14    4.89
  -1   4   8  243.08    6.71
   1  -4  -8  251.56    4.76
  -1   4   7    0.61    0.66
   1  -4  -7    0.52    0.55
   1  -4  -7    0.79    2.09
  -1   4   7    0.30    1.19
  -1   4   6  327.99    7.83
   1  -4  -6  341.06    9.81
   1  -4  -6  345.30    6.30
   1  -4  -5    5.10    0.62
   1  -4  -5    4.89    2.13
  -1   4   5    5.64    1.16
   1  -4  -4   56.41    3.32
   1  -4  -4   53.33    1.42
   1  -4  -4   57.10    3.52
   1  -4  -3    0.21    1.29
   1  -4  -3    1.80    1.83
   1  -4  -3    0.88    0.48
   1  -4  -3    0.74    0.51
   1  -4  -2   67.07    4.01
   1  -4  -2   65.19    3.37
   1  -4  -2   70.96    2.58
   1  -4  -1    4.39    1.53
   1  -4  -1    4.64    2.48
   1  -4   0 1108.64   20.87
   1  -4   1    0.16    2.24
   1  -4   2  232.18    4.40
   1  -4   3    0.18    1.14
   1  -4   3    0.77    1.35
   1  -4   3   -0.25    1.04
   1  -4   3    0.03    1.01
   1  -4   3    0.36    0.44
   1  -4   4  449.85    8.69
   1  -4   4  464.29    8.19
   1  -4   4  442.06    8.70
   1  -4   4  452.24    8.59
   1  -4   5    1.46    1.32
   1  -4   5    0.39    1.33
   1  -4   5   -0.46    1.15
   1  -4   5    0.83    1.11
   1  -4   5    0.38    1.55
   1  -4   6   70.48    2.75
   1  -4   6   62.75    2.01
   1  -4   6   64.75    3.03
   1  -4   6   68.03    2.31
   1  -4   6   69.41    2.44
   1  -4   7   -0.82    1.40
   1  -4   7    0.40    1.56
   1  -4   7    1.14    1.21
   1  -4   7    0.13    2.09
   1  -4   8  544.05   11.25
   1  -4   8  577.97   10.58
   1  -4   8  565.37   10.78
   1  -4   8  563.76   11.00
   1  -4   9    2.03    1.04
   1  -4   9    1.82    1.40
   1  -4   9    0.66    1.40
   1  -4   9    2.70    1.29
   1  -4  10   13.42    1.01
   1  -4  10   12.27    1.32
   1  -4  10   11.20    1.41
   1  -4  11    0.61    1.01
   1  -4  11    0.21    0.83
   1  -4  12  342.54    6.19
  -1   3  14  350.86    6.11
  -1   3  13    2.43    0.83
  -1   3  12 1245.08   21.39
  -1   3  12 1232.11   21.40
  -1   3  11    0.90    0.85
  -1   3  10  819.37   17.13
  -1   3  10  829.31   14.56
  -1   3  10  814.91   14.62
   1  -3  -9    0.84    0.49
  -1   3   9    0.48    0.85
  -1   3   8 2690.33   45.83
   1  -3  -8 2718.77   45.63
  -1   3   7   19.83    0.97
   1  -3  -7   19.60    0.82
   1  -3  -6  457.00    8.11
   1  -3  -5    9.71    2.16
   1  -3  -4 5594.82   96.73
  -1   3   3   -0.21    0.77
   1  -3  -3    0.67    1.72
   1  -3  -2 1311.09   22.71
  -1   3   2 1190.29   21.21
   1  -3  -2 1269.60   23.78
   1  -3  -2 1230.17   23.10
   1  -3  -1    1.42    0.96
   1  -3  -1    1.44    2.11
   1  -3  -1    0.40    1.43
   1  -3   0 3904.94   65.46
   1  -3   0 3869.26   66.74
   1  -3   1    7.39    2.32
   1  -3   2 3698.01   62.24
   1  -3   3    0.67    0.65
   1  -3   4 2272.41   39.33
   1  -3   5    0.80    1.22
   1  -3   5   -0.11    1.09
   1  -3   5    0.43    0.59
   1  -3   5   -0.17    0.93
   1  -3   5    0.07    0.87
   1  -3   6   30.00    1.60
   1  -3   6   28.53    1.24
   1  -3   6   31.71    1.89
   1  -3   6   28.92    1.92
   1  -3   6   32.42    1.97
   1  -3   6   32.98    1.45
   1  -3   6   27.29    1.84
   1  -3   7    3.97    1.63
   1  -3   7    2.59    1.22
   1  -3   7    1.09    1.49
   1  -3   7    1.38    1.42
   1  -3   8 3536.65   61.33
   1  -3   8 3520.36   61.17
   1  -3   8 3637.04   60.90
   1  -3   8 3626.83   61.14
   1  -3   9    0.55    1.47
   1  -3   9   -0.14    1.36
   1  -3   9    1.88    1.13
   1  -3   9   -0.58    1.88
   1  -3  10  729.47   13.59
   1  -3  10  704.76   12.77
   1  -3  10  709.61   13.19
   1  -3  11   -0.32    1.19
   1  -3  11    0.58    1.73
   1  -3  12  466.91    8.54
   1  -3  12  476.76    8.69
   1  -3  13    0.78    0.62
  -1   2  14    6.96    0.56
  -1   2  13    0.74    1.00
  -1   2  12   94.14    2.54
  -1   2  12   88.87    2.39
  -1   2  11    7.27    1.27
  -1   2  11    6.01    1.02
  -1   2  10  208.80    4.37
  -1   2   9    2.25    0.84
  -1   2   9    1.53    0.92
  -1   2   8   82.12    2.11
   1  -2  -7   19.77    1.78
   1  -2  -6 1189.13   23.46
   1  -2  -5   -0.39    0.94
   1  -2  -4    8.86    1.78
   1  -2  -4    6.33    1.08
   1  -2  -3    1.20    1.66
   1  -2  -2  170.67    4.67
   1  -2  -1    1.57    1.74
   1  -2  -1    0.74    1.23
   1  -2  -1    1.02    1.17
   1  -2   0   81.72    2.16
   1  -2   0   72.35    2.35
   1  -2   1    9.91    1.89
   1  -2   1   10.06    0.65
   1  -2   1    9.73    0.48
   1  -2   1   10.11    0.93
   1  -2   2 2675.29   45.17
   1  -2   3    2.63    0.84
   1  -2   4    4.95    1.05
   1  -2   5   -0.07    1.05
   1  -2   5    0.27    0.69
   1  -2   6 1366.35   24.69
   1  -2   6 1329.02   22.97
   1  -2   7    1.44    1.63
   1  -2   7    1.68    1.33
   1  -2   7    2.48    1.43
   1  -2   7    2.39    1.38
   1  -2   7    2.37    1.21
   1  -2   7    1.83    0.84
   1  -2   8   32.87    1.98
   1  -2   8   35.45    1.74
   1  -2   8   33.88    1.94
   1  -2   8   34.52    1.78
   1  -2   9    0.04    1.15
   1  -2   9    0.05    1.56
   1  -2   9    0.05    1.58
   1  -2  10  553.62   10.42
   1  -2  10  542.20    9.97
   1  -2  11    1.82    1.42
   1  -2  11    1.75    1.51
   1  -2  12   19.24    1.77
   1  -2  12   23.94    1.51
   1  -2  13    0.08    0.81
   1  -2  13    1.00    1.15
  -1   1  14 1097.60   18.61
  -1   1  13    5.97    1.23
  -1   1  12  383.64    7.49
  -1   1  12  382.56    7.38
   1  -1 -11    4.55    2.65
  -1   1  11    5.18    1.35
  -1   1  11    5.26    1.07
   1  -1 -10  548.26   12.22
  -1   1  10  554.93   10.39
  -1   1  10  565.45   10.29
   1  -1  -9    2.06    1.34
  -1   1   9    1.49    0.89
  -1   1   8  726.61   12.87
  -1   1   8  729.67   12.94
   1  -1  -8  742.05   14.75
  -1   1   7    1.01    1.35
   1  -1  -7    0.99    1.10
   1  -1  -6 6643.39  112.37
  -1   1   6 6612.48  112.76
  -1   1   5   10.66    1.48
   1  -1  -5    9.42    0.88
   1  -1  -5   10.01    1.20
  -1   1   4  222.20    4.95
   1  -1  -4  211.50    4.67
   1  -1  -4  210.20    5.61
  -1   1   3    3.33    1.02
  -1   1   2 2507.43   42.84
   1  -1  -2 2569.05   42.97
   1  -1  -2 2519.70   43.65
   1  -1  -1    3.07    1.11
   1  -1  -1    3.39    1.22
   1  -1  -1    3.81    0.68
   1  -1   0  528.71    9.46
   1  -1   0  504.77    9.21
   1  -1   1    0.55    0.66
   1  -1   2 4713.13   79.66
   1  -1   2 4763.70   79.36
   1  -1   3    0.42    0.89
   1  -1   3    0.11    0.92
   1  -1   4 1859.78   31.86
   1  -1   4 1803.51   31.46
   1  -1   5    0.53    1.13
  -1   1  -5    0.61    0.64
  -1   1  -6 1774.98   31.28
   1  -1   6 1915.47   32.70
   1  -1   7   -0.72    1.38
   1  -1   7    0.64    0.86
   1  -1   8  106.38    2.88
   1  -1   8  108.33    2.72
   1  -1   8  109.50    2.64
   1  -1   9    0.78    1.28
   1  -1  10 1595.82   27.55
   1  -1  10 1577.54   27.72
   1  -1  11    1.45    1.69
   1  -1  11    0.31    1.53
   1  -1  11    0.85    1.46
   1  -1  12  196.41    4.82
   1  -1  12  208.03    4.62
   1  -1  12  193.62    4.48
   1  -1  13    2.68    1.06
   1  -1  13    1.34    1.21
   1  -1  14  569.83    9.87
  -1   0  13   11.46    0.83
  -1   0  13   13.21    1.36
  -1   0  13   12.26    1.27
  -1   0  12    3.88    1.46
  -1   0  11   -0.77    1.07
  -1   0  11   -0.22    1.44
   1   0 -11    1.85    2.43
   1   0 -11   -0.55    1.32
   1   0 -10  286.33    7.53
  -1   0  10  288.89    6.14
  -1   0  10  306.19    6.01
  -1   0   9    2.13    1.24
  -1   0   9    2.03    0.97
  -1   0   9    1.13    1.68
   1   0  -9    0.73    1.28
   1   0  -8  209.97    5.68
  -1   0   8  212.54    4.33
  -1   0   8  218.01    6.36
  -1   0   8  212.30    4.45
   1   0  -7    1.49    1.09
  -1   0   7    1.10    1.34
  -1   0   6  416.11    9.04
   1   0  -6  420.01    8.73
  -1   0   5   34.59    1.92
  -1   0   4  404.44    8.03
  -1   0   3    0.39    0.89
   1   0  -3    0.70    0.50
   1   0  -2 1048.97   18.16
   1   0  -2 1043.39   17.87
   1   0  -1    7.54    0.88
   1   0  -1    7.11    1.19
   1   0  -1    6.54    0.68
   1   0   0 1334.72   22.73
   1   0   0 1337.93   23.02
   1   0   1    0.04    0.50
   1   0   1   -0.09    0.72
   1   0   1    0.25    0.59
   1   0   2  265.57    5.07
   1   0   2  258.49    4.88
   1   0   2  254.64    4.78
  -1   0  -3    5.20    0.56
   1   0   3    5.29    0.61
  -1   0  -3    4.31    0.82
  -1   0  -4  208.20    4.12
  -1   0  -4  205.67    4.43
   1   0   4  211.06    4.84
   1   0   5    5.67    1.40
  -1   0  -5    4.54    0.80
  -1   0  -6  456.39    8.75
  -1   0  -7    0.57    0.82
   1   0   8 2094.80   35.05
   1   0   8 2061.37   34.51
   1   0   8 1985.99   34.95
   1   0   9    3.91    0.99
   1   0  10   19.46    2.11
   1   0  10   28.95    1.73
   1   0  11   -0.26    1.54
   1   0  11    0.49    1.31
   1   0  12   95.93    3.07
   1   0  12   90.96    2.72
   1   0  13    3.95    1.45
   1   0  13    4.05    1.16
   1   0  13    4.07    1.21
   1   0  14   10.99    0.95
  -1  -1  14  130.09    2.87
  -1  -1  13    2.66    0.66
  -1  -1  13    1.95    1.18
  -1  -1  12 1498.13   25.45
  -1  -1  12 1512.43   25.95
  -1  -1  12 1443.04   25.99
  -1  -1  11    0.87    1.57
  -1  -1  11    0.31    1.39
  -1  -1  11    0.08    0.84
  -1  -1  10  670.44   15.19
  -1  -1  10  685.77   12.67
   1   1 -10  690.61   14.13
  -1  -1   9    1.90    1.44
  -1  -1   9    2.05    1.06
  -1  -1   9    0.29    1.65
   1   1  -9    1.93    1.22
  -1  -1   8 1323.78   23.20
   1   1  -8 1377.39   24.94
  -1  -1   8 1348.83   23.38
  -1  -1   8 1333.25   25.63
  -1  -1   7   10.64    1.64
  -1  -1   6  255.81    6.25
  -1  -1   5   17.25    1.49
  -1  -1   4 6132.26  101.46
   1   1  -4 5979.06  100.53
   1   1  -3    0.88    0.48
   1   1  -2 2778.10   47.87
   1   1  -2 2798.92   47.00
   1   1  -1    1.25    0.55
   1   1  -1    1.57    0.96
   1   1   0 4808.64   80.32
   1   1   0 4766.25   80.14
   1   1   1    1.60    0.77
   1   1   2  304.61    5.56
   1   1   3    0.99    0.53
   1   1   4 5480.67   91.72
   1   1   5    0.27    0.32
  -1  -1  -5   -0.07    1.25
  -1  -1  -6 1214.79   22.52
  -1  -1  -7    2.66    1.47
   1   1   8 2314.49   39.00
   1   1   8 2271.44   38.83
   1   1   8 2289.34   39.23
   1   1   9    0.25    0.45
   1   1   9    0.45    1.19
   1   1   9   -0.24    0.88
   1   1   9    0.99    0.88
   1   1  10  611.67   13.60
   1   1  10  631.35   11.21
   1   1  10  609.74   10.68
   1   1  10  613.67   11.53
   1   1  10  618.21   11.25
   1   1  11    2.25    1.52
   1   1  11    1.74    1.49
   1   1  12 1522.20   26.81
   1   1  12 1536.14   26.51
   1   1  13    1.12    1.42
   1   1  13    0.61    1.07
   1   1  14  116.88    2.67
   1   1  14  112.22    2.84
  -1  -2  14   12.71    1.01
  -1  -2  13    0.40    1.18
  -1  -2  12  281.34    5.35
  -1  -2  12  292.52    6.00
  -1  -2  11   22.63    1.16
  -1  -2  11   22.38    1.81
  -1  -2  10  123.06    5.09
   1   2 -10  115.79    4.14
  -1  -2  10  123.89    3.43
  -1  -2  10  123.08    3.59
  -1  -2  10  118.61    2.82
  -1  -2   9    0.70    1.39
  -1  -2   9    0.67    0.88
   1   2  -9   -0.30    1.14
  -1  -2   9   -0.25    1.64
  -1  -2   8   64.73    1.85
  -1  -2   8   63.84    2.45
   1   2  -8   69.06    3.87
   1   2  -7   17.02    2.22
   1   2  -6  198.61    5.87
   1   2  -5    1.16    1.52
  -1  -2   5    0.23    0.98
   1   2  -4 2499.97   41.79
   1   2  -4 2384.93   43.10
   1   2  -3   27.74    1.68
   1   2  -2  480.00    9.03
   1   2  -1    2.76    0.76
   1   2   0 1647.72   29.12
   1   2   0 1713.12   28.75
   1   2   1   22.22    1.36
   1   2   1   20.65    1.22
   1   2   2   77.55    2.30
   1   2   2   77.58    2.27
   1   2   3    4.90    1.06
   1   2   4  157.84    3.99
   1   2   5    9.38    0.68
  -1  -2  -6   68.25    3.29
  -1  -2  -7    6.19    1.75
  -1  -2  -8  316.27    8.29
   1   2   8  309.92    5.78
   1   2   8  301.42    6.11
   1   2   9    0.64    1.15
   1   2   9    0.70    0.78
   1   2   9    0.48    0.91
   1   2   9    0.21    0.87
   1   2   9   -0.26    1.46
   1   2  10  458.78    8.29
   1   2  10  472.23   11.23
   1   2  10  463.60    9.15
   1   2  10  478.51    8.67
   1   2  10  480.56    8.73
   1   2  11    1.69    1.48
   1   2  11    2.09    1.36
   1   2  11    2.85    0.97
   1   2  11    2.14    0.44
   1   2  12    4.93    1.40
   1   2  13   -0.83    1.27
   1   2  13    0.37    0.96
   1   2  14  283.35    5.54
  -1  -3  13    4.19    1.24
  -1  -3  12  466.52    8.99
  -1  -3  11    2.90    1.59
  -1  -3  11    4.85    0.88
  -1  -3  10 1832.71   31.29
  -1  -3  10 1806.89   31.07
  -1  -3  10 1821.77   31.77
  -1  -3   9    0.09    0.88
   1   3  -9   -0.30    1.11
  -1  -3   9    1.78    1.66
  -1  -3   9    1.74    1.66
  -1  -3   8  591.71   10.81
  -1  -3   8  614.78   11.36
  -1  -3   8  611.34   13.45
  -1  -3   7    0.57    1.39
  -1  -3   7    2.10    0.79
  -1  -3   7    1.82    1.30
  -1  -3   6 4028.73   69.37
  -1  -3   6 3998.16   67.71
  -1  -3   5    2.67    1.30
   1   3  -4 1936.04   33.83
  -1  -3   4 1997.28   35.33
   1   3  -3    4.26    0.76
   1   3  -2 4388.61   73.67
   1   3  -1   11.22    1.36
   1   3   0 1120.48   19.98
   1   3   1   13.27    1.27
   1   3   2 9999.00  167.52
   1   3   2 9961.62  167.52
   1   3   3    0.11    0.98
   1   3   4 3062.87   52.82
   1   3   5    7.11    1.34
  -1  -3  -5    6.28    1.98
   1   3   6 2652.61   46.44
  -1  -3  -6 2614.77   47.77
  -1  -3  -7   -0.31    1.76
   1   3   7    0.84    1.20
  -1  -3  -8  535.78   12.66
   1   3   8  510.39   11.62
   1   3   8  512.91    9.56
   1   3   9    0.17    0.94
   1   3   9    0.80    0.73
  -1  -3  -9    1.01    1.79
   1   3   9   -0.68    1.53
   1   3   9   -0.24    1.06
   1   3  10 2828.88   47.89
   1   3  10 2825.97   47.64
   1   3  10 2765.30   48.09
   1   3  11    1.49    0.86
   1   3  11    1.35    0.49
   1   3  12  467.03    8.81
   1   3  12  459.75    8.51
   1   3  13    1.76    1.16
   1   3  14  737.99   12.97
  -1  -4  13    7.15    0.61
  -1  -4  12   93.54    2.42
  -1  -4  12  101.04    2.84
  -1  -4  11    2.23    1.68
  -1  -4  10   97.29    2.40
  -1  -4  10  108.05    3.47
  -1  -4  10  102.96    2.75
  -1  -4   9    9.12    1.06
  -1  -4   9    8.60    1.38
  -1  -4   9    9.64    1.89
  -1  -4   9    8.57    1.96
  -1  -4   8   52.43    1.60
  -1  -4   8   54.64    1.80
  -1  -4   8   52.97    2.49
  -1  -4   8   50.98    3.13
  -1  -4   7    0.86    0.94
  -1  -4   7    0.12    1.43
  -1  -4   7   -1.00    1.60
  -1  -4   7    0.66    0.79
  -1  -4   6   75.37    1.96
  -1  -4   6   70.71    2.66
  -1  -4   6   82.52    2.16
  -1  -4   6   78.40    3.31
  -1  -4   5   51.45    2.96
  -1  -4   5   55.25    1.66
  -1  -4   5   47.12    2.07
  -1  -4   4  437.98   10.65
  -1  -4   3    0.57    2.21
   1   4  -3   -0.16    1.25
  -1  -4   2  332.19    9.04
   1   4  -2  317.70    7.21
   1   4  -1   27.80    1.76
  -1  -4   1   18.92    2.86
   1   4   0 1031.01   18.78
  -1  -4  -1   15.91    2.79
   1   4   1   14.24    1.36
  -1  -4  -2  203.42    6.79
   1   4   2  198.44    4.84
   1   4   3    6.40    1.19
  -1  -4  -3    7.56    2.62
  -1  -4  -4  357.70    9.47
   1   4   4  351.26    7.86
  -1  -4  -5    1.67    2.11
   1   4   5    2.73    1.24
  -1  -4  -6    0.63    1.75
   1   4   6   -0.31    1.22
   1   4   7   18.93    2.00
  -1  -4  -7   16.32    2.57
  -1  -4  -8  514.66   12.97
   1   4   8  507.06    9.35
   1   4   8  519.71   11.78
   1   4   8  491.88    9.16
   1   4   9    3.99    1.69
   1   4   9    4.75    1.13
   1   4   9    4.04    0.95
  -1  -4  -9    3.23    1.98
   1   4   9    3.80    0.80
   1   4  10   58.99    1.74
   1   4  10   56.02    1.90
   1   4  10   58.18    2.13
   1   4  11    0.72    1.13
   1   4  11    1.48    1.00
   1   4  11    1.52    0.83
   1   4  12  165.51    3.14
   1   4  12  168.43    3.47
   1   4  13    3.98    1.05
   1   4  14   34.93    1.25
  -1  -5  12  816.50   14.00
  -1  -5  11    5.74    1.01
  -1  -5  10  345.21    6.80
  -1  -5  10  339.32    6.66
  -1  -5   9    7.72    1.42
  -1  -5   9    6.00    1.45
  -1  -5   9    5.72    2.11
  -1  -5   8  923.27   17.55
  -1  -5   8  926.12   16.53
  -1  -5   8  977.60   17.15
  -1  -5   7    0.65    1.03
  -1  -5   7    1.13    1.49
  -1  -5   7   -1.53    2.10
  -1  -5   6  683.89   12.98
  -1  -5   6  657.49   12.05
  -1  -5   6  664.78   14.10
  -1  -5   5    0.13    1.36
  -1  -5   5    1.31    1.31
  -1  -5   5    0.95    0.84
  -1  -5   5    1.15    1.05
  -1  -5   5    1.59    1.92
  -1  -5   5    0.93    0.83
   1   5  -4 3123.21   55.45
  -1  -5   4 3163.09   57.44
  -1  -5   4 3232.64   53.53
  -1  -5   4 3171.25   53.62
  -1  -5   4 3160.32   53.44
  -1  -5   4 3125.09   54.29
  -1  -5   4 3151.14   53.88
  -1  -5   4 3141.61   53.76
  -1  -5   3   -0.14    1.02
  -1  -5   3    0.04    0.58
   1   5  -3    0.26    1.22
  -1  -5   3   -0.75    2.35
  -1  -5   2  452.54    8.06
  -1  -5   2  444.62   12.14
   1   5  -2  457.24    9.61
   1   5  -1    4.07    1.20
  -1  -5   1    5.51    2.86
   1   5   0 3675.11   63.15
  -1  -5  -1    6.91    3.07
   1   5   1    6.05    1.24
  -1  -5  -2  527.76   13.52
  -1  -5  -3    7.76    2.67
  -1  -5  -4 1904.20   36.39
   1   5   4 1849.50   33.61
   1   5   5    0.81    0.66
   1   5   5   -0.10    1.25
  -1  -5  -5    0.71    1.29
  -1  -5  -5   -0.91    2.19
   1   5   6 1022.38   19.96
  -1  -5  -6  966.63   21.99
  -1  -5  -6  987.45   21.03
   1   5   6 1017.99   17.64
   1   5   7    1.39    0.77
   1   5   7    1.91    1.44
  -1  -5  -7    1.08    2.17
   1   5   8 1678.00   32.03
  -1  -5  -8 1724.18   34.07
   1   5   8 1709.09   29.33
   1   5   8 1696.77   29.19
   1   5   9    2.06    0.87
   1   5   9    1.25    0.99
   1   5   9    3.69    1.64
  -1  -5  -9   -0.20    2.09
   1   5  10  188.11    3.83
   1   5  10  190.32    4.07
   1   5  10  185.22    4.18
   1   5  11    0.22    0.87
   1   5  11    1.29    0.72
   1   5  11    0.96    1.00
   1   5  12 1033.38   17.72
   1   5  12 1063.31   17.93
   1   5  13    1.08    0.83
  -1  -6  11    6.59    0.60
  -1  -6  10    0.47    0.87
  -1  -6  10   -0.05    0.90
  -1  -6   9    5.43    1.15
  -1  -6   9    5.39    1.25
  -1  -6   8  151.89    3.76
  -1  -6   8  154.53    3.91
  -1  -6   7    9.12    1.42
  -1  -6   6  123.06    3.44
  -1  -6   6  124.09    3.08
  -1  -6   5    1.18    1.19
  -1  -6   5    1.60    1.34
  -1  -6   5    0.44    1.50
  -1  -6   5    0.04    0.85
  -1  -6   5    0.70    1.37
  -1  -6   4  153.98    3.74
  -1  -6   4  140.09    6.15
  -1  -6   4  148.17    3.82
  -1  -6   4  145.06    3.56
  -1  -6   4  144.19    3.31
  -1  -6   4  145.24    3.34
  -1  -6   3   24.50    1.94
  -1  -6   3   25.17    1.56
  -1  -6   3   26.36    1.62
  -1  -6   3   24.23    1.13
  -1  -6   3   24.86    1.36
  -1  -6   2   67.69    4.92
  -1  -6   2   71.92    2.39
  -1  -6   2   74.36    1.89
  -1  -6   2   77.15    2.41
  -1  -6   2   74.30    2.19
  -1  -6   2   73.43    2.66
  -1  -6   1    3.12    1.14
  -1  -6   1    2.26    1.63
  -1  -6   1    0.24    3.00
  -1  -6   1    2.53    1.08
  -1  -6   1    2.61    0.55
  -1  -6   0  131.37    2.69
  -1  -6   0  132.07    3.20
  -1  -6   0  123.43    3.21
  -1  -6  -1   34.12    2.11
  -1  -6  -1   38.34    1.74
  -1  -6  -1   36.95    1.10
  -1  -6  -1   36.91    4.15
  -1  -6  -2 1033.71   23.55
  -1  -6  -2 1020.32   18.76
  -1  -6  -2 1047.64   17.87
  -1  -6  -2 1053.56   18.53
  -1  -6  -3    1.69    2.68
  -1  -6  -3    4.46    1.61
  -1  -6  -3    5.98    1.41
  -1  -6  -3    4.95    0.52
  -1  -6  -4  279.00    5.89
  -1  -6  -4  271.31    5.92
  -1  -6  -4  263.51    9.30
   1   6   4  268.80    5.22
  -1  -6  -5    1.09    2.54
  -1  -6  -5    2.27    1.58
   1   6   5    2.15    0.76
  -1  -6  -6   18.23    1.79
  -1  -6  -6   15.63    2.87
   1   6   6   17.21    1.08
  -1  -6  -7   15.88    3.05
   1   6   7   17.82    2.04
   1   6   8   18.66    1.12
   1   6   8   19.29    1.23
  -1  -6  -8   17.41    2.79
   1   6   9    8.87    0.98
   1   6   9    7.97    1.04
   1   6  10  148.02    3.36
   1   6  10  149.65    3.10
   1   6  10  153.75    3.34
   1   6  11    0.36    0.61
   1   6  11    1.04    0.77
   1   6  12    0.78    0.31
   1   6  13    3.46    0.55
  -1  -7   9    1.41    0.72
  -1  -7   9    1.40    0.91
  -1  -7   8  348.97    6.65
  -1  -7   8  360.94    6.95
  -1  -7   7    3.58    1.11
  -1  -7   6  490.75    9.25
  -1  -7   6  484.27    9.57
  -1  -7   5    0.58    1.19
  -1  -7   5    1.94    1.54
  -1  -7   4  508.11    9.59
  -1  -7   4  492.99    9.94
  -1  -7   4  502.03    9.34
  -1  -7   3    3.77    0.80
  -1  -7   3    5.32    2.59
  -1  -7   3    3.94    1.25
  -1  -7   3    3.26    1.75
  -1  -7   3    4.73    1.59
  -1  -7   2 2082.89   34.90
  -1  -7   2 1942.86   40.44
  -1  -7   2 2030.04   35.69
  -1  -7   2 2032.12   35.08
  -1  -7   2 2032.78   35.53
  -1  -7   1    2.16    1.89
  -1  -7   1    3.99    2.93
  -1  -7   1    1.60    1.35
  -1  -7   1    0.68    0.61
  -1  -7   1    1.40    1.25
  -1  -7   0   90.44    2.16
  -1  -7   0   96.41    2.78
  -1  -7   0   90.83    5.91
  -1  -7   0   88.02    2.74
  -1  -7  -1   -0.22    1.36
  -1  -7  -1   -0.28    0.51
  -1  -7  -1   -1.38    3.18
  -1  -7  -1    0.59    1.89
  -1  -7  -2 1686.23   35.81
  -1  -7  -2 1740.88   29.45
  -1  -7  -2 1755.88   30.20
  -1  -7  -2 1687.98   30.52
  -1  -7  -3    2.21    1.84
  -1  -7  -3    1.27    0.50
  -1  -7  -3    1.78    1.50
  -1  -7  -3    0.53    3.07
   1   7   3    1.66    0.72
  -1  -7  -4  764.36   19.03
  -1  -7  -4  774.60   14.68
   1   7   4  770.49   13.81
  -1  -7  -4  795.68   13.60
   1   7   5    0.98    0.77
  -1  -7  -5   -0.05    1.70
  -1  -7  -5    1.02    0.47
  -1  -7  -5   -1.66    2.50
  -1  -7  -5   -0.91    2.66
  -1  -7  -6 1211.57   21.51
  -1  -7  -6 1208.85   26.12
   1   7   7    6.66    0.87
   1   7   8  191.01    3.93
   1   7   8  187.90    3.90
   1   7   9    0.15    0.70
   1   7   9    0.14    0.79
   1   7  10  679.94   11.85
   1   7  10  696.82   12.07
   1   7  11    0.48    0.58
   1   7  12  340.18    5.96
  -1  -8   7    4.06    1.05
  -1  -8   6  272.38    5.59
  -1  -8   5    8.94    1.44
  -1  -8   4   15.79    1.59
  -1  -8   3    5.99    0.83
  -1  -8   3    6.49    1.46
  -1  -8   2  132.41    3.01
  -1  -8   2  141.60    3.64
  -1  -8   1   11.33    1.24
  -1  -8   1   11.26    1.48
  -1  -8   1   11.99    0.87
  -1  -8   1   14.15    1.99
  -1  -8   0   27.62    1.66
  -1  -8   0   28.99    1.13
  -1  -8  -1    2.36    1.97
  -1  -8  -1    1.57    0.58
   1   8   2  383.24    7.14
  -1  -8  -2  388.89    7.02
  -1  -8  -2  384.93    8.18
  -1  -8  -3   30.35    1.02
  -1  -8  -3   31.18    2.28
   1   8   3   30.65    1.20
   1   8   4   90.91    2.22
   1   8   5    2.29    0.70
  -1  -8  -6   53.67    2.09
   1   8   7    1.40    0.67
   1   8   8    5.62    0.70
   1   8   9   19.38    0.85
   1   8  10   60.99    1.40
  -1  -9   5    6.21    0.81
  -1  -9   4  828.82   14.47
  -1  -9   3    1.88    1.00
   1   9  -3    1.31    0.36
  -1  -9   2  748.76   13.34
  -1  -9   2  732.06   13.02
  -1  -9   1    1.70    1.24
  -1  -9   1    2.36    0.57
  -1  -9   0  960.20   16.99
   1   9   0  928.25   16.07
   1   9   1   -0.19    0.53
  -1  -9  -2  185.17    4.40
   1   9   2  177.78    3.48
  -1  -9  -3    0.59    1.23
  -1  -9  -4 1433.93   25.08
  -1  -9  -5    0.67    1.03
  -1  -9  -6  351.81    6.83
   1   9   6  386.97    6.66
   1   9   7    0.36    0.49
   1   9   8  886.95   15.07
  -1 -10   0  169.96    3.40
   1  10   1    9.68    0.45
  -1 -10  -2   27.43    1.17
   1  10   3    3.53    0.41
  -1 -10  -3    3.74    0.74
   1  10   3    3.91    0.33
   1  10   4   27.62    0.71
   2  -8  -5    3.15    0.32
   2  -8  -4  252.99    4.76
   2  -8  -4  271.55    4.71
   2  -8  -3    1.08    0.58
   2  -8  -3    2.03    0.43
   2  -8  -2  991.58   17.44
   2  -8  -2 1026.70   17.26
   2  -8  -1    0.97    0.62
   2  -8  -1    1.35    0.48
   2  -8   0  153.80    3.15
   2  -8   0  151.69    2.96
   2  -8   1   -0.02    0.48
   2  -8   1    0.52    0.43
   2  -8   2  631.30   11.17
   2  -8   2  683.30   11.28
   2  -8   3    0.32    0.34
   2  -7  -8  109.72    2.06
  -2   7   8  104.92    2.08
   2  -7  -7    3.39    0.42
   2  -7  -6    8.05    0.60
   2  -7  -6    9.25    0.59
   2  -7  -6    9.91    0.44
   2  -7  -5   16.36    0.96
   2  -7  -5   18.35    0.78
   2  -7  -5   16.37    0.61
   2  -7  -4  349.90    6.34
   2  -7  -4  345.47    6.15
   2  -7  -3    0.74    0.53
   2  -7  -3    0.81    0.41
   2  -7  -2   12.55    0.78
   2  -7  -2   12.08    0.62
   2  -7  -2   11.43    0.78
   2  -7  -1   -0.10    0.45
   2  -7  -1    0.14    0.66
   2  -7   0  669.75   11.99
   2  -7   0  663.23   11.56
   2  -7   1    0.93    0.87
   2  -7   1   -0.03    0.79
   2  -7   1    0.53    0.48
   2  -7   2   81.69    2.22
   2  -7   2   84.56    2.27
   2  -7   3    1.72    0.74
   2  -7   3    2.14    0.85
   2  -7   3    1.47    0.63
   2  -7   3    2.03    0.69
   2  -7   3    1.98    1.39
   2  -7   4  198.33    3.93
   2  -7   4  187.88    3.86
   2  -7   4  190.91    3.94
   2  -7   5    0.04    0.55
   2  -7   5    0.57    0.69
   2  -7   6   85.06    1.85
   2  -7   6   95.07    1.96
  -2   6  10  369.65    6.54
   2  -6 -10  377.31    6.49
   2  -6  -9    0.45    0.30
  -2   6   9    0.42    0.53
   2  -6  -8  884.97   15.10
   2  -6  -7    4.07    0.47
   2  -6  -6  313.90    5.91
   2  -6  -6  304.10    5.59
   2  -6  -5    0.24    0.46
   2  -6  -5    0.44    0.55
   2  -6  -4 1212.40   21.63
   2  -6  -4 1184.07   20.52
   2  -6  -3    1.08    1.63
   2  -6  -2  683.25   13.61
   2  -6  -2  702.11   12.60
   2  -6  -2  701.16   12.21
   2  -6  -1    0.29    0.50
   2  -6  -1    0.23    1.03
   2  -6  -1    1.53    1.77
   2  -6  -1    0.87    1.96
   2  -6   0 1690.54   29.13
   2  -6   0 1695.85   29.61
   2  -6   0 1669.12   28.59
   2  -6   1   11.48    1.87
   2  -6   1    7.91    1.82
   2  -6   1    9.66    0.74
   2  -6   1   10.76    1.22
   2  -6   2  139.77    4.02
   2  -6   2  137.85    2.96
   2  -6   2  131.88    4.00
   2  -6   2  133.29    3.04
   2  -6   3    0.03    0.70
   2  -6   3   -0.47    1.16
   2  -6   3    1.00    1.18
   2  -6   3   -0.25    1.73
   2  -6   3    1.46    0.62
   2  -6   4 1219.46   21.07
   2  -6   4 1186.94   21.04
   2  -6   4 1231.30   21.40
   2  -6   4 1225.00   21.25
   2  -6   4 1212.69   21.92
   2  -6   5    0.88    1.67
   2  -6   5   -0.27    1.09
   2  -6   5    0.27    0.75
   2  -6   5   -0.26    1.05
   2  -6   6  236.48    4.96
   2  -6   6  240.79    4.86
   2  -6   6  243.08    4.82
   2  -6   7    0.99    0.88
   2  -6   7    0.39    0.55
   2  -6   7   -0.04    1.29
   2  -6   7    1.37    0.86
   2  -6   8  424.59    7.63
   2  -5 -11    6.15    0.36
  -2   5  11    7.08    0.62
  -2   5  10  109.89    2.36
   2  -5 -10  108.20    2.18
   2  -5  -9    1.24    0.42
  -2   5   9    1.65    0.68
   2  -5  -8  120.90    2.53
   2  -5  -7    1.77    0.50
   2  -5  -6  357.00    6.75
   2  -5  -6  364.44    6.61
   2  -5  -5    1.29    1.47
   2  -5  -5    0.33    1.70
   2  -5  -5    0.47    0.49
   2  -5  -5    0.16    0.66
   2  -5  -4    2.11    0.49
   2  -5  -4    0.94    1.69
   2  -5  -4    2.27    1.62
   2  -5  -3    8.88    1.88
   2  -5  -3   10.01    0.68
   2  -5  -3    7.75    2.23
   2  -5  -2  788.31   18.19
   2  -5  -2  788.34   15.05
   2  -5  -2  797.72   14.11
   2  -5  -2  772.75   13.63
   2  -5  -1    0.93    1.68
   2  -5  -1    1.67    1.00
   2  -5  -1    1.60    0.66
   2  -5  -1    2.33    2.07
   2  -5  -1    1.67    1.58
   2  -5  -1    0.92    0.54
   2  -5   0    0.21    1.08
   2  -5   0    2.39    1.73
   2  -5   0    0.90    0.51
   2  -5   0    1.15    0.58
   2  -5   1    5.61    1.75
   2  -5   1    6.03    2.11
   2  -5   1    6.71    0.72
   2  -5   1    5.87    1.24
   2  -5   1    6.63    1.89
   2  -5   1    5.72    0.60
   2  -5   2 1040.97   19.51
   2  -5   2 1051.78   18.28
   2  -5   2 1091.09   18.38
   2  -5   2 1005.90   22.43
   2  -5   2 1030.34   19.46
   2  -5   3    1.49    1.50
   2  -5   3    2.51    1.81
   2  -5   3    2.35    0.70
   2  -5   3    1.82    1.87
   2  -5   3    2.03    1.28
   2  -5   3    1.94    0.61
   2  -5   4  181.68    4.03
   2  -5   4  181.22    4.18
   2  -5   4  160.10    3.60
   2  -5   4  172.03    3.71
   2  -5   4  168.89    5.98
   2  -5   4  175.46    4.81
   2  -5   5    0.17    1.17
   2  -5   5    1.25    1.17
   2  -5   5    0.37    0.68
   2  -5   5    1.07    1.33
   2  -5   5    0.96    0.79
   2  -5   5    0.37    0.35
   2  -5   6  338.60    6.70
   2  -5   6  351.76    6.84
   2  -5   6  344.85    6.91
   2  -5   6  341.11    6.97
   2  -5   6  351.03    7.54
   2  -5   7    0.65    1.02
   2  -5   7    1.26    1.06
   2  -5   7   -0.42    1.22
   2  -5   7    0.60    0.73
   2  -5   7    1.02    1.58
   2  -5   8   68.30    2.11
   2  -5   8   65.14    1.93
   2  -5   9    0.11    0.85
   2  -5  10  430.73    7.54
   2  -4 -12  213.55    3.82
  -2   4  12  211.97    3.99
   2  -4 -11    2.08    0.43
  -2   4  11    2.17    0.69
   2  -4 -10 1110.82   18.83
  -2   4  10 1083.01   18.97
   2  -4  -9    0.35    0.54
  -2   4   9   -0.60    0.78
   2  -4  -8  129.37    2.83
   2  -4  -7    0.21    2.23
   2  -4  -7    0.05    0.60
   2  -4  -6 2007.64   33.51
   2  -4  -6 1950.65   33.57
   2  -4  -5   18.37    2.33
   2  -4  -5   20.24    0.97
   2  -4  -5   22.36    2.69
   2  -4  -5   24.00    1.79
   2  -4  -5   21.80    0.90
   2  -4  -4  970.98   16.68
   2  -4  -4  984.16   17.77
   2  -4  -4  964.32   20.41
   2  -4  -4  950.02   16.74
   2  -4  -4  978.55   16.81
   2  -4  -4  966.45   19.74
   2  -4  -3    1.78    1.45
   2  -4  -3    1.97    0.49
   2  -4  -3    2.09    0.61
   2  -4  -3    2.11    0.87
   2  -4  -3    3.14    1.83
   2  -4  -2  925.58   15.76
   2  -4  -2  897.86   16.06
   2  -4  -2  886.94   16.79
   2  -4  -2  910.09   15.77
   2  -4  -2  916.51   15.64
   2  -4  -2  894.65   15.76
   2  -4  -1   -0.06    1.56
   2  -4  -1   -0.24    0.95
   2  -4  -1    0.35    0.55
   2  -4  -1    0.07    0.44
   2  -4  -1   -0.09    0.56
   2  -4  -1    0.33    1.47
   2  -4   0   88.36    2.02
   2  -4   0   82.62    1.93
   2  -4   0   82.69    2.39
   2  -4   0   84.92    2.88
   2  -4   0   80.32    2.31
   2  -4   1    0.66    1.49
   2  -4   1    0.15    0.59
   2  -4   1    0.18    1.76
   2  -4   1   -0.03    1.02
   2  -4   1   -0.12    0.50
   2  -4   1    0.07    1.05
   2  -4   1    0.33    0.40
   2  -4   1    0.59    1.61
   2  -4   1    0.17    0.47
   2  -4   1    0.57    0.58
   2  -4   2 2945.48   49.52
   2  -4   2 2949.29   49.86
   2  -4   2 2903.96   50.55
   2  -4   2 2943.44   49.57
   2  -4   2 2894.05   49.53
   2  -4   2 2958.53   49.98
   2  -4   2 2917.81   49.38
   2  -4   2 2922.91   50.61
   2  -4   2 3017.29   49.49
   2  -4   2 2905.14   49.71
   2  -4   2 2898.21   53.61
   2  -4   3    5.55    0.67
   2  -4   3    5.01    1.12
   2  -4   3    5.36    1.78
   2  -4   3    4.49    1.54
   2  -4   3    5.02    0.95
   2  -4   3    6.12    1.28
   2  -4   3    5.43    1.78
   2  -4   3    4.64    0.55
   2  -4   3    5.14    0.59
   2  -4   3    5.01    0.67
   2  -4   3    4.71    0.66
   2  -4   4  533.69    9.55
   2  -4   4  552.02   10.14
   2  -4   4  553.02   10.32
   2  -4   4  559.42   10.01
   2  -4   4  522.62    9.73
   2  -4   4  532.99    9.71
   2  -4   4  550.67   12.66
   2  -4   5    0.66    1.24
   2  -4   5    0.18    1.15
   2  -4   5    0.86    0.74
   2  -4   5   -0.58    1.39
   2  -4   5   -0.15    0.97
   2  -4   5    0.65    1.82
   2  -4   5    0.73    0.66
   2  -4   6  907.09   16.30
   2  -4   6  913.03   16.59
   2  -4   6  922.12   17.19
   2  -4   6  932.67   16.67
   2  -4   6  937.75   16.82
   2  -4   7    1.03    1.29
   2  -4   7    0.79    1.23
   2  -4   7    1.43    1.48
   2  -4   7    0.14    0.78
   2  -4   7    2.19    1.72
   2  -4   8   61.59    2.18
   2  -4   8   60.34    2.13
   2  -4   8   63.63    2.39
   2  -4   8   61.11    1.73
   2  -4   8   63.80    2.58
   2  -4   9    1.37    1.04
   2  -4   9    2.08    1.03
   2  -4   9    0.04    1.23
   2  -4   9    0.16    1.30
   2  -4  10  705.52   11.98
   2  -4  10  681.45   12.12
   2  -4  11    0.72    0.71
   2  -3 -13   10.14    0.44
  -2   3  13   11.51    0.63
  -2   3  12  250.88    4.78
  -2   3  11    0.63    0.78
  -2   3  10  129.22    2.95
   2  -3 -10  130.20    2.68
  -2   3   9    7.71    0.95
   2  -3  -9    6.59    0.66
   2  -3  -9    8.96    3.02
   2  -3  -8    8.64    0.71
   2  -3  -8    7.93    2.86
   2  -3  -7    0.74    0.57
   2  -3  -7   -1.20    2.54
   2  -3  -6    0.49    0.55
   2  -3  -6   -0.21    2.28
   2  -3  -5   17.21    1.98
   2  -3  -5   16.65    0.85
   2  -3  -5   16.85    0.74
   2  -3  -4  417.45    7.53
   2  -3  -4  422.97    7.64
   2  -3  -4  417.72    7.58
   2  -3  -4  423.95    7.51
   2  -3  -4  449.36   10.87
   2  -3  -4  422.62   10.23
   2  -3  -3   13.48    0.65
   2  -3  -3   12.40    0.71
   2  -3  -3   11.59    1.98
   2  -3  -3   13.78    2.08
   2  -3  -3   12.69    0.68
   2  -3  -2   48.38    1.30
   2  -3  -2   47.66    1.26
   2  -3  -2   47.10    1.19
   2  -3  -2   43.55    1.32
   2  -3  -2   45.90    1.25
   2  -3  -1    6.61    0.63
   2  -3  -1    7.25    0.61
   2  -3   0  442.14    8.55
   2  -3   1    2.87    0.53
   2  -3   1    3.46    0.52
   2  -3   2   90.46    2.04
   2  -3   2   89.63    2.00
   2  -3   2   91.24    4.09
   2  -3   2   91.12    2.03
   2  -3   3   14.79    1.28
   2  -3   3   12.80    1.96
   2  -3   3   13.53    0.71
   2  -3   3   13.60    0.70
   2  -3   3   13.38    1.08
   2  -3   3   13.82    0.72
   2  -3   3   14.41    0.74
   2  -3   4  998.39   18.87
   2  -3   4 1049.77   18.38
   2  -3   4 1060.45   18.34
   2  -3   4 1052.56   17.88
   2  -3   4 1049.91   17.89
   2  -3   4 1029.97   18.01
   2  -3   4 1045.43   17.99
   2  -3   4 1040.37   20.62
   2  -3   5    7.98    1.42
   2  -3   5    7.62    1.32
   2  -3   5    8.56    1.76
   2  -3   5    7.28    0.78
   2  -3   5    7.97    1.48
   2  -3   5    9.42    1.10
   2  -3   5    7.90    1.31
   2  -3   5    8.19    0.79
   2  -3   6   35.16    1.81
   2  -3   6   33.10    1.39
   2  -3   6   31.53    2.16
   2  -3   6   33.14    1.89
   2  -3   6   36.02    2.06
   2  -3   7    0.76    1.32
   2  -3   7    2.99    1.37
   2  -3   7    1.74    1.03
   2  -3   7    1.83    1.49
   2  -3   7    2.38    1.64
   2  -3   8  230.24    5.30
   2  -3   8  243.81    5.34
   2  -3   8  240.77    4.80
   2  -3   8  246.25    5.59
   2  -3   8  256.72    5.65
   2  -3   9    1.79    1.22
   2  -3   9    1.82    1.19
   2  -3   9    1.94    1.44
   2  -3   9    2.34    1.38
   2  -3  10  249.64    5.27
   2  -3  10  261.08    5.23
   2  -3  10  260.21    5.51
   2  -3  11    0.67    0.90
   2  -3  11    2.34    0.76
   2  -3  11    1.30    1.09
   2  -3  12  206.60    3.97
  -2   2  13    1.33    0.62
  -2   2  12 1319.26   22.72
  -2   2  11    7.53    0.99
   2  -2 -10  519.58    9.34
  -2   2  10  540.48    9.67
  -2   2   9    5.55    0.94
   2  -2  -8 1540.41   32.96
  -2   2   8 1592.57   27.22
   2  -2  -7    0.99    0.63
   2  -2  -7    0.94    2.50
   2  -2  -6  460.97    8.25
   2  -2  -6  470.67   10.06
   2  -2  -5    2.03    1.17
   2  -2  -5    0.65    0.58
   2  -2  -5    0.31    1.07
   2  -2  -5    1.97    2.13
   2  -2  -4 3971.66   70.74
   2  -2  -4 4011.14   69.32
   2  -2  -3    3.69    1.45
   2  -2  -3    3.31    1.83
   2  -2  -2 2120.14   37.28
   2  -2  -2 2025.62   37.41
   2  -2  -1    3.58    1.53
   2  -2  -1    3.76    1.33
   2  -2   0 4650.78   78.36
   2  -2   0 4546.44   79.78
   2  -2   1    7.71    0.92
   2  -2   2  184.88    5.44
   2  -2   3    0.78    1.19
   2  -2   4 2788.60   47.14
   2  -2   4 2874.18   49.32
   2  -2   5    4.40    1.09
   2  -2   5    2.22    1.42
   2  -2   5    2.15    0.56
   2  -2   5    2.05    0.48
   2  -2   5    2.72    0.61
   2  -2   6 1501.91   25.84
   2  -2   6 1463.78   25.70
   2  -2   6 1496.56   25.41
   2  -2   6 1479.66   26.32
   2  -2   6 1526.98   26.26
   2  -2   6 1536.29   25.97
   2  -2   7    0.65    1.22
   2  -2   7    0.53    1.62
   2  -2   7   -0.41    0.96
   2  -2   7    0.20    0.68
   2  -2   7    0.69    1.49
   2  -2   7    0.32    0.46
   2  -2   7    1.23    1.62
   2  -2   8 2291.03   37.88
   2  -2   8 2196.67   38.17
   2  -2   8 2193.56   38.34
   2  -2   8 2127.30   38.24
   2  -2   8 2215.08   37.24
   2  -2   8 2186.46   38.14
   2  -2   9    0.55    1.51
   2  -2   9    0.38    1.32
   2  -2   9    0.73    1.77
   2  -2  10  158.02    4.24
   2  -2  10  168.67    4.35
   2  -2  11    1.47    0.97
   2  -2  11    2.31    1.35
   2  -2  12  784.57   13.95
   2  -2  12  782.03   13.77
   2  -2  13    0.26    0.66
  -2   1  14    0.41    0.41
  -2   1  14    0.53    0.62
  -2   1  13    0.93    0.92
  -2   1  12   23.88    1.26
  -2   1  11   36.05    1.53
   2  -1 -10  137.58    6.82
  -2   1  10  142.91    3.31
  -2   1   9    5.91    0.94
   2  -1  -9    7.74    2.94
   2  -1  -8  403.96    7.43
   2  -1  -8  404.14   12.22
  -2   1   8  429.48    7.68
   2  -1  -7   17.47    1.77
   2  -1  -7   17.61    0.82
  -2   1   7   18.43    0.96
   2  -1  -7   14.65    2.97
  -2   1   7   17.70    1.89
   2  -1  -6  890.89   17.20
   2  -1  -6  895.44   15.41
  -2   1   6  895.87   17.25
   2  -1  -5    2.49    1.09
  -2   1   5    1.33    1.13
   2  -1  -4    6.53    1.21
   2  -1  -4    7.90    1.09
   2  -1  -4    8.22    2.26
  -2   1   4   11.77    1.27
   2  -1  -3   58.13    2.08
   2  -1  -3   62.14    3.32
   2  -1  -3   60.31    2.53
  -2   1   3   62.65    1.97
   2  -1  -2   90.64    2.47
   2  -1  -2   95.97    3.58
  -2   1   2   87.95    2.14
   2  -1  -2   88.64    3.19
   2  -1  -1   21.38    1.03
   2  -1  -1   20.11    1.71
   2  -1  -1   18.99    1.73
   2  -1   0    7.44    1.45
   2  -1   0    7.75    1.25
   2  -1   0    7.64    0.49
   2  -1   1   33.21    1.61
   2  -1   2 2670.13   46.57
   2  -1   3    3.36    1.18
   2  -1   4   80.29    2.03
   2  -1   4   87.90    2.92
   2  -1   5   15.05    0.97
   2  -1   6 1270.75   21.77
   2  -1   6 1245.05   21.28
   2  -1   7    5.18    1.00
   2  -1   7    4.57    0.55
   2  -1   7    6.14    1.05
   2  -1   8    0.77    0.48
   2  -1   8    1.96    1.69
   2  -1   8    1.16    1.63
   2  -1   8    0.94    0.91
   2  -1   9    4.43    1.80
   2  -1   9    3.73    1.69
   2  -1   9    3.97    0.98
   2  -1   9    5.20    1.44
   2  -1   9    3.76    0.50
   2  -1  10  363.50    7.64
   2  -1  10  363.81    7.28
   2  -1  10  370.96    7.62
   2  -1  10  342.18    7.23
   2  -1  11    2.76    1.15
   2  -1  11    3.94    1.41
   2  -1  11    5.14    1.60
   2  -1  12  195.35    4.03
   2  -1  12  211.66    4.54
   2  -1  13    1.47    0.95
  -2   0  14  562.64    9.59
  -2   0  14  554.02    9.77
  -2   0  13    4.09    0.69
  -2   0  13    4.95    1.02
  -2   0  12  142.81    3.12
  -2   0  11    3.71    1.09
   2   0 -10 2967.87   52.84
  -2   0  10 2982.47   50.55
   2   0 -10 2915.81   56.19
   2   0  -9    3.98    1.47
  -2   0   9    4.97    1.00
   2   0  -9    4.99    2.79
  -2   0   9    5.20    1.81
   2   0  -8 1593.86   29.02
  -2   0   8 1561.25   26.88
   2   0  -8 1523.92   32.08
  -2   0   8 1566.22   29.60
  -2   0   7    7.82    0.85
   2   0  -7    8.86    2.70
  -2   0   7    7.68    1.65
   2   0  -6 2051.96   39.01
  -2   0   6 2051.63   36.60
   2   0  -5   36.04    3.04
  -2   0   5   33.56    1.90
  -2   0   4 1116.92   20.41
   2   0  -4 1195.94   22.55
   2   0  -3    1.09    0.69
  -2   0   3    0.04    0.81
   2   0  -2 7382.12  123.93
   2   0  -1    0.53    0.77
   2   0  -1    0.52    1.04
   2   0   0 1692.93   28.54
   2   0   0 1589.75   28.90
   2   0   0 1660.18   28.38
   2   0   0 1645.40   29.14
   2   0   1    0.81    0.72
   2   0   1    0.50    1.04
   2   0   2 6575.74  110.69
   2   0   2 6597.18  110.92
   2   0   3   16.65    1.08
   2   0   3   17.19    1.07
   2   0   4 1274.54   22.66
   2   0   4 1302.12   22.53
   2   0   5    0.98    0.85
   2   0   6 3784.99   64.93
   2   0   7    6.32    1.22
   2   0   7    5.38    1.04
   2   0   7    6.42    0.92
   2   0   7    7.18    1.33
   2   0   7    5.29    0.54
   2   0   8  350.22    7.04
   2   0   8  341.34    6.31
   2   0   8  365.87    6.75
   2   0   8  362.00    6.91
   2   0   9    1.22    1.14
   2   0   9    1.47    1.58
   2   0   9    1.40    0.89
   2   0   9    0.68    0.50
   2   0   9    0.87    1.03
   2   0   9    0.22    1.23
   2   0  10 1311.31   22.73
   2   0  10 1308.91   22.29
   2   0  10 1272.25   21.64
   2   0  11    0.52    1.61
   2   0  11    0.95    1.19
   2   0  11    0.53    1.58
   2   0  12  593.13   10.85
   2   0  12  586.07   11.32
   2   0  13    2.19    1.14
   2   0  14  647.03   11.26
  -2  -1  14    6.84    0.77
  -2  -1  13   11.16    0.78
  -2  -1  13    9.62    1.17
  -2  -1  12   35.60    1.34
  -2  -1  12   36.53    1.72
  -2  -1  11    0.30    0.91
  -2  -1  11    0.48    1.27
  -2  -1  10   -0.30    1.65
   2   1 -10    0.82    1.28
   2   1 -10   -0.44    2.29
   2   1  -9   42.52    2.62
  -2  -1   9   38.97    1.73
  -2  -1   9   42.69    3.08
   2   1  -9   45.32    3.85
   2   1  -8  318.63    9.99
   2   1  -8  331.68    8.09
  -2  -1   8  323.72    6.34
  -2  -1   8  330.87    8.50
  -2  -1   7    0.92    0.81
  -2  -1   7    1.49    1.40
   2   1  -7    2.08    2.17
   2   1  -6  580.56   13.57
  -2  -1   6  564.09   11.82
   2   1  -5   35.49    2.87
  -2  -1   5   34.87    1.94
   2   1  -5   32.96    1.23
   2   1  -4 2132.83   36.28
   2   1  -4 2085.87   38.44
   2   1  -3   18.68    1.09
   2   1  -3   19.91    2.19
   2   1  -2  872.03   16.55
   2   1  -2  864.66   15.39
   2   1  -1   33.19    1.38
   2   1   0  248.58    5.44
   2   1   0  253.90    5.17
   2   1   1    0.96    0.97
   2   1   1    1.73    1.03
   2   1   2   23.37    1.38
   2   1   2   22.97    1.20
   2   1   3   60.88    1.90
   2   1   3   58.20    2.09
   2   1   4 2226.19   38.27
   2   1   4 2257.89   38.80
   2   1   5    4.96    0.71
   2   1   5    4.62    1.18
  -2  -1  -5    6.15    1.21
   2   1   6   99.67    3.38
   2   1   7   11.59    0.69
   2   1   7   16.09    1.70
   2   1   7   14.39    1.25
   2   1   8 1338.06   23.64
   2   1   8 1331.29   25.33
   2   1   8 1313.53   23.42
   2   1   8 1369.01   22.93
   2   1   8 1344.61   23.47
   2   1   9    9.73    0.64
   2   1   9    8.01    1.66
   2   1   9    8.87    1.53
   2   1   9    8.19    1.18
   2   1   9   10.24    1.24
   2   1  10    5.17    0.57
   2   1  10    6.06    1.59
   2   1  10    4.59    1.53
   2   1  10    6.33    1.08
   2   1  10    6.54    1.21
   2   1  11    5.45    1.60
   2   1  11    3.63    0.48
   2   1  11    2.84    1.13
   2   1  12  453.12    8.86
   2   1  13    4.06    1.34
   2   1  13    3.62    1.22
   2   1  14   54.24    1.62
  -2  -2  13    3.29    0.65
  -2  -2  13    3.39    1.07
  -2  -2  12  913.36   15.84
  -2  -2  12  909.69   16.22
  -2  -2  11    9.14    1.02
  -2  -2  11   10.57    1.48
   2   2 -10  210.67    6.23
  -2  -2  10  229.77    5.01
  -2  -2  10  220.60    4.62
  -2  -2  10  229.93    7.20
  -2  -2   9    0.48    0.92
  -2  -2   9    1.18    1.61
  -2  -2   9   -0.13    1.28
   2   2  -9    0.69    1.30
  -2  -2   8 2025.79   34.46
  -2  -2   8 1999.97   37.19
   2   2  -8 1980.23   38.32
   2   2  -7   -0.65    1.80
  -2  -2   7    1.67    1.41
   2   2  -6  216.38    6.69
  -2  -2   6  204.41    5.61
   2   2  -5   13.44    0.88
   2   2  -5   13.73    2.03
   2   2  -4 3833.40   65.22
   2   2  -4 3931.79   67.09
   2   2  -3   35.48    2.26
   2   2  -3   39.40    1.49
   2   2  -2 2417.29   41.29
   2   2  -1    0.26    0.79
   2   2  -1   -0.05    1.11
   2   2   0 1216.69   21.75
   2   2   0 1229.97   21.45
   2   2   1    2.95    1.03
   2   2   2  362.88    7.08
   2   2   3    0.39    1.03
   2   2   3    0.76    0.76
   2   2   3    1.08    1.10
   2   2   4 4861.61   81.78
   2   2   4 4764.83   81.06
   2   2   5    3.93    0.69
   2   2   5    4.21    1.25
   2   2   6  143.76    3.27
  -2  -2  -6  142.41    4.67
   2   2   6  149.82    4.48
   2   2   7    0.73    1.31
  -2  -2  -7    0.64    1.40
   2   2   8 2336.29   41.93
   2   2   8 2286.15   39.53
   2   2   8 2328.01   39.65
   2   2   8 2328.85   39.14
   2   2   9    4.72    0.64
   2   2   9    3.83    1.62
   2   2   9    3.95    1.06
   2   2  10  296.34    6.56
   2   2  10  284.76    8.17
   2   2  10  310.89    6.45
   2   2  10  321.29    5.75
   2   2  10  310.91    6.22
   2   2  11   -0.87    1.34
   2   2  11    0.23    0.47
   2   2  11    0.48    0.86
   2   2  11    1.34    1.00
   2   2  12  531.63   10.10
   2   2  13    0.95    1.23
   2   2  14  184.18    3.85
   2   2  14  193.56    3.82
  -2  -3  13    2.17    0.60
  -2  -3  13    2.11    1.07
  -2  -3  12   93.06    2.12
  -2  -3  12   84.00    2.55
  -2  -3  11   22.97    1.21
  -2  -3  11   24.29    1.75
  -2  -3  11   23.34    1.06
  -2  -3  10   93.71    2.46
  -2  -3  10   91.96    2.97
  -2  -3   9   -0.58    0.97
  -2  -3   9    0.66    1.49
  -2  -3   8  106.70    2.71
  -2  -3   8  105.93    3.14
  -2  -3   8  112.68    4.56
  -2  -3   7   47.74    1.66
  -2  -3   7   45.27    2.01
  -2  -3   7   46.39    2.78
  -2  -3   6   70.61    1.92
  -2  -3   6   65.61    2.98
   2   3  -6   71.70    3.40
   2   3  -5    0.20    1.38
   2   3  -4  195.73    4.37
   2   3  -3   45.56    1.78
   2   3  -3   45.07    2.15
   2   3  -2  383.64    7.78
   2   3  -2  395.54    7.98
   2   3  -1   37.45    1.74
   2   3  -1   33.05    2.15
   2   3   0  668.70   13.12
   2   3   0  687.73   12.63
   2   3   1   33.38    1.92
   2   3   2 1074.14   19.63
   2   3   3    9.59    1.27
   2   3   3   10.60    1.05
   2   3   3    9.97    1.41
   2   3   4   53.62    1.96
   2   3   5   33.02    1.50
   2   3   6   37.36    1.49
   2   3   7    2.00    0.78
   2   3   7    3.47    1.52
   2   3   7    2.18    0.92
  -2  -3  -7    4.74    1.92
   2   3   8  220.67    4.71
   2   3   8  212.75    6.49
  -2  -3  -8  208.94    6.72
   2   3   8  219.99    4.53
   2   3   9   21.35    1.52
   2   3   9   21.07    1.37
   2   3   9   24.47    2.43
   2   3   9   22.28    1.38
   2   3  10  842.34   15.20
   2   3  10  810.99   14.39
   2   3  10  826.83   17.59
   2   3  10  851.29   14.80
   2   3  10  827.45   14.56
   2   3  11   10.64    1.46
   2   3  11    9.13    0.96
   2   3  11    9.27    0.68
   2   3  12   22.55    1.58
   2   3  12   19.42    0.72
   2   3  13    1.03    1.13
   2   3  14   82.54    2.04
   2   3  14   79.57    2.03
  -2  -4  12  324.92    6.11
  -2  -4  12  350.57    6.54
  -2  -4  11    6.48    1.60
  -2  -4  11    8.02    0.91
  -2  -4  10  865.24   15.15
  -2  -4  10  866.79   15.25
  -2  -4  10  852.44   14.95
  -2  -4  10  845.60   15.70
  -2  -4   9    2.41    1.09
  -2  -4   9    2.12    1.57
  -2  -4   9    2.56    0.89
  -2  -4   8  561.48   10.25
  -2  -4   8  572.20   10.14
  -2  -4   8  527.70   10.67
  -2  -4   8  552.68   12.81
  -2  -4   7    2.92    1.04
  -2  -4   7    3.28    1.62
  -2  -4   7    2.30    1.56
  -2  -4   6 2694.03   47.19
  -2  -4   6 2649.60   48.94
  -2  -4   5    5.51    0.93
  -2  -4   5    4.52    1.89
  -2  -4   5    5.45    1.34
   2   4  -4   11.25    1.09
   2   4  -3    2.83    1.48
   2   4  -2 3342.84   56.85
   2   4  -2 3323.73   58.28
   2   4  -1    0.25    1.37
   2   4   0 3196.68   55.45
   2   4   1    2.03    1.29
   2   4   2 1647.28   29.52
   2   4   3    8.80    1.45
   2   4   4  527.20   11.21
   2   4   5    0.82    1.30
   2   4   5    1.47    0.91
  -2  -4  -6 3696.79   66.11
   2   4   6 3797.28   65.31
   2   4   6 3627.47   63.60
   2   4   6 3750.19   62.85
   2   4   6 3736.34   62.68
   2   4   7    2.01    0.73
   2   4   7    0.64    1.39
  -2  -4  -7    0.53    1.93
   2   4   8  257.37    5.46
   2   4   8  255.81    7.58
   2   4   8  277.41    5.32
  -2  -4  -8  253.55    8.26
   2   4   9    6.06    1.00
   2   4   9    5.74    1.19
   2   4   9    5.46    0.78
  -2  -4  -9    6.85    2.05
   2   4   9    4.66    1.04
   2   4  10 1383.73   24.61
   2   4  10 1395.61   24.05
   2   4  10 1432.26   24.45
   2   4  11    0.71    0.54
   2   4  11   -0.04    1.14
   2   4  12  382.77    7.23
   2   4  12  374.38    6.66
   2   4  13    0.10    1.00
   2   4  14  763.29   13.17
  -2  -5  11    0.68    0.78
  -2  -5  10  260.88    5.17
  -2  -5  10  255.31    4.99
  -2  -5  10  251.23    5.69
  -2  -5  10  252.49    5.12
  -2  -5   9   22.71    1.57
  -2  -5   9   22.52    1.36
  -2  -5   9   23.57    1.13
  -2  -5   9   23.09    2.16
  -2  -5   8    3.04    1.33
  -2  -5   8    4.04    1.13
  -2  -5   8    4.36    0.95
  -2  -5   8    3.98    1.91
  -2  -5   7    7.90    1.27
   2   5  -7    7.35    2.04
  -2  -5   7    7.75    1.02
  -2  -5   7    8.14    2.00
  -2  -5   7    5.88    1.79
   2   5  -6  225.57    7.13
  -2  -5   6  229.16    4.84
  -2  -5   6  222.05    4.62
  -2  -5   6  234.39    5.57
  -2  -5   6  215.50    6.43
   2   5  -5   57.90    3.45
  -2  -5   5   61.01    2.17
  -2  -5   5   58.94    2.01
  -2  -5   5   61.38    2.70
  -2  -5   5   58.80    1.85
  -2  -5   4  241.57    5.03
   2   5  -4  229.99    5.67
  -2  -5   4  242.96    4.99
  -2  -5   4  241.71    8.16
   2   5  -4  238.84    7.02
  -2  -5   4  237.59    4.81
  -2  -5   4  243.92    5.52
  -2  -5   3    0.03    1.03
  -2  -5   3    0.22    0.97
   2   5  -3   -1.43    1.59
  -2  -5   3   -0.24    0.86
  -2  -5   3    0.80    2.47
  -2  -5   2  177.12    7.11
  -2  -5   2  171.35    3.76
   2   5  -2  176.49    5.35
  -2  -5   2  168.10    3.60
   2   5  -1   62.64    2.99
   2   5   0    6.83    1.49
   2   5   1   20.72    1.83
   2   5   2  419.52    9.26
   2   5   3   16.66    1.79
   2   5   4  373.01    6.89
  -2  -5  -4  372.05    7.25
  -2  -5  -4  376.20   10.90
   2   5   5   20.16    2.10
  -2  -5  -5   23.10    3.19
  -2  -5  -5   23.67    1.58
   2   5   5   24.54    1.13
   2   5   6    0.87    0.50
   2   5   6    3.40    1.62
   2   5   6    0.49    0.84
  -2  -5  -6    0.36    2.20
   2   5   6    0.58    0.78
   2   5   7   19.11    2.24
   2   5   7   21.54    1.11
   2   5   8  274.32    5.66
   2   5   8  268.33    7.90
   2   5   8  283.33    5.47
   2   5   9    2.06    0.90
   2   5   9    1.97    1.07
   2   5   9    1.22    1.58
   2   5   9    2.69    0.68
  -2  -5  -9    3.84    2.18
   2   5  10   81.67    2.49
   2   5  10   83.74    1.99
   2   5  10   87.38    2.36
   2   5  11   16.98    1.36
   2   5  11   18.76    0.81
   2   5  11   15.79    1.15
   2   5  12  163.85    3.46
   2   5  12  154.50    2.97
   2   5  13    4.10    0.88
  -2  -6  10  516.46    9.25
  -2  -6  10  534.36    9.40
  -2  -6   9    6.67    1.06
  -2  -6   9    7.71    1.23
  -2  -6   8 1297.21   22.99
  -2  -6   8 1320.13   22.90
  -2  -6   8 1348.04   23.27
  -2  -6   7    4.82    1.32
  -2  -6   7    5.68    1.22
  -2  -6   7    5.40    0.99
  -2  -6   6  485.16    9.33
  -2  -6   6  496.52    9.28
  -2  -6   6  486.98    9.02
  -2  -6   6  459.62   11.09
  -2  -6   5    9.97    1.41
  -2  -6   5   11.91    1.42
  -2  -6   5   10.42    1.21
  -2  -6   4 2427.01   41.18
  -2  -6   4 2385.59   40.99
  -2  -6   4 2419.00   41.24
  -2  -6   4 2358.22   45.84
   2   6  -4 2275.12   43.48
  -2  -6   4 2438.74   41.22
  -2  -6   3    0.76    1.02
  -2  -6   3    2.04    1.14
  -2  -6   3    1.23    1.27
  -2  -6   3    0.24    2.72
   2   6  -3    0.84    1.50
  -2  -6   3    0.83    1.46
  -2  -6   2  869.00   15.21
  -2  -6   2  848.25   15.39
   2   6  -2  843.55   17.26
  -2  -6   2  856.94   20.43
  -2  -6   2  846.60   15.19
  -2  -6   1    0.76    1.04
  -2  -6   1    0.76    1.24
  -2  -6   1   -0.25    3.05
   2   6  -1    0.43    1.38
  -2  -6   0 3443.17   59.41
   2   6   0 3489.84   61.15
  -2  -6   0 3546.36   59.24
  -2  -6  -1    2.54    1.16
   2   6   1    1.72    1.39
  -2  -6  -1    2.57    3.06
   2   6   2  544.36   11.84
  -2  -6  -2  549.54   15.07
  -2  -6  -3    4.26    3.01
  -2  -6  -4 1847.68   37.02
  -2  -6  -4 1804.31   31.59
   2   6   4 1827.48   31.11
  -2  -6  -5    3.69    1.52
  -2  -6  -5    3.93    2.89
  -2  -6  -5    3.97    1.51
   2   6   5    4.08    0.85
   2   6   6 1607.36   28.42
  -2  -6  -6 1527.77   31.51
  -2  -6  -6 1559.17   27.23
   2   6   6 1558.23   27.01
   2   6   7    0.89    0.77
  -2  -6  -7    1.62    2.30
   2   6   8 1983.67   34.01
  -2  -6  -8 1904.36   38.65
   2   6   8 1985.13   33.81
   2   6   9    4.06    0.90
   2   6   9    3.19    0.61
   2   6   9    3.11    1.05
   2   6  10  142.73    3.38
   2   6  10  148.79    3.27
   2   6  11    0.42    0.78
   2   6  11    0.90    0.92
   2   6  11    1.17    0.45
   2   6  12 1028.09   16.96
   2   6  12  962.96   16.63
   2   6  13   -0.03    0.53
  -2  -7   9    5.89    0.94
  -2  -7   8   11.06    0.98
  -2  -7   8   11.70    1.31
  -2  -7   7   10.28    1.09
  -2  -7   7   10.11    1.15
  -2  -7   6    2.43    1.11
  -2  -7   6    4.65    1.27
  -2  -7   6    1.64    0.84
  -2  -7   6    1.33    1.38
  -2  -7   5    8.26    1.23
  -2  -7   5    7.87    1.40
  -2  -7   5    6.68    1.10
  -2  -7   4  405.40    7.68
  -2  -7   4  401.76    7.85
  -2  -7   4  386.88    7.82
  -2  -7   4  386.96    7.55
   2   7  -4  392.39    7.14
  -2  -7   3   61.39    2.11
  -2  -7   3   60.51    2.36
  -2  -7   3   61.95    2.09
  -2  -7   3   58.51    2.51
  -2  -7   2  488.62   14.27
  -2  -7   2  491.05    9.76
  -2  -7   2  503.26    9.42
  -2  -7   1    1.99    2.99
  -2  -7   1    1.89    1.28
  -2  -7   1    0.90    1.67
  -2  -7   0    4.93    1.33
  -2  -7   0    3.20    3.26
  -2  -7  -1   31.14    4.38
  -2  -7  -1   36.19    1.90
  -2  -7  -1   31.49    2.27
  -2  -7  -2    7.93    1.79
  -2  -7  -2    7.82    1.51
  -2  -7  -3   17.35    1.68
  -2  -7  -3   18.37    3.95
  -2  -7  -3   17.09    1.97
  -2  -7  -4    6.98    3.31
   2   7   4    8.24    0.91
  -2  -7  -4    6.81    1.78
   2   7   5   20.39    1.18
  -2  -7  -5   20.71    3.52
  -2  -7  -5   21.56    1.89
  -2  -7  -6  466.13    8.98
   2   7   6  463.01    8.31
   2   7   6  459.03    8.63
   2   7   7    8.67    0.90
   2   7   7    8.50    0.54
   2   7   8   23.72    1.30
   2   7   8   26.23    1.17
   2   7   9    8.95    0.87
   2   7   9    9.73    1.02
   2   7  10  236.70    4.51
   2   7  10  223.70    4.54
   2   7  11    9.32    0.74
   2   7  12   18.17    0.74
  -2  -8   7    4.87    1.05
  -2  -8   6  842.89   15.08
  -2  -8   5    6.33    1.35
  -2  -8   4  299.94    6.25
  -2  -8   3    9.58    1.23
  -2  -8   3    8.58    1.60
   2   8  -3    9.16    0.70
  -2  -8   3    9.33    1.44
  -2  -8   2 1075.54   19.32
  -2  -8   2 1047.78   19.08
  -2  -8   2 1088.80   18.94
  -2  -8   1    0.98    1.28
  -2  -8   1    0.92    1.74
  -2  -8   1    1.32    1.20
  -2  -8   0  432.99    8.85
  -2  -8   0  429.18    8.43
  -2  -8  -1    1.59    1.39
  -2  -8  -2 2169.96   37.77
  -2  -8  -2 2172.15   37.51
  -2  -8  -3    0.39    1.47
  -2  -8  -3    1.70    1.80
   2   8   3    0.49    0.74
  -2  -8  -4  248.75    5.66
   2   8   4  244.53    4.91
  -2  -8  -5    0.99    1.56
   2   8   5    0.41    0.76
   2   8   6  531.55    9.46
  -2  -8  -6  520.90    9.89
   2   8   6  523.15    9.28
   2   8   7    0.88    0.65
   2   8   8  444.16    8.16
   2   8   8  457.36    8.12
   2   8   9    1.06    0.62
   2   8   9    0.69    0.66
   2   8  10  945.42   15.83
   2   8  10  920.23   15.99
  -2  -9   5   20.17    1.08
  -2  -9   4   42.25    1.54
  -2  -9   3    8.01    1.12
   2   9  -3    7.38    0.47
  -2  -9   2  138.78    3.08
   2   9  -2  133.23    2.71
  -2  -9   1   17.52    1.69
   2   9  -1   17.42    0.83
  -2  -9   0   43.18    2.19
   2   9   1    8.00    0.77
  -2  -9  -2   46.12    2.30
   2   9   2   46.24    1.42
  -2  -9  -3   33.26    1.99
   2   9   3   31.56    1.17
  -2  -9  -4   50.48    2.13
   2   9   4   45.77    1.31
   2   9   4   48.36    1.44
   2   9   5    5.95    0.67
   2   9   5    5.91    0.55
   2   9   6    0.83    0.55
   2   9   6    0.84    0.61
  -2  -9  -6    2.01    0.86
   2   9   7   16.76    0.75
   2   9   7   17.26    0.76
   2   9   8   48.10    1.17
  -2 -10   1    8.91    0.80
   2  10  -1   11.30    0.50
  -2 -10   0  671.31   11.68
   2  10   0  667.23   11.24
   2  10   0  643.02   11.24
   2  10   1    2.56    0.40
   2  10   1    2.99    0.44
  -2 -10  -2  229.88    4.61
   2  10   2  226.33    4.11
   2  10   3    0.11    0.40
  -2 -10  -3    0.10    0.84
   2  10   3   -0.06    0.33
  -2 -10  -4  608.69   10.92
   2  10   4  622.39   10.58
   2  10   4  626.11   10.62
   2  10   5    1.39    0.32
   3  -7  -5    5.02    0.34
   3  -7  -4  136.36    2.61
   3  -7  -4  140.27    2.66
   3  -7  -3    1.05    0.53
   3  -7  -3    1.21    0.31
   3  -7  -3    0.71    0.39
   3  -7  -2  752.06   12.63
   3  -7  -2  748.98   12.43
   3  -7  -1    0.58    0.62
   3  -7  -1    0.16    0.43
   3  -7  -1   -0.01    0.34
   3  -7   0  100.81    2.10
   3  -7   1    1.45    0.46
   3  -7   1    1.30    0.45
   3  -7   1    0.92    0.53
   3  -7   2  502.13    8.89
   3  -7   2  507.34    8.85
   3  -7   2  529.01    8.95
   3  -7   3    8.04    0.49
   3  -6  -8   94.42    1.81
   3  -6  -7    0.01    0.35
  -3   6   7    0.14    0.39
   3  -6  -7    0.38    0.31
   3  -6  -6   13.85    0.65
   3  -6  -6   16.73    0.61
   3  -6  -5   12.49    0.78
   3  -6  -5   12.15    0.66
   3  -6  -5   11.72    0.59
   3  -6  -4  615.13   10.51
   3  -6  -4  602.46   10.76
   3  -6  -4  582.66   10.41
   3  -6  -3    0.04    0.49
   3  -6  -3   -0.29    0.84
   3  -6  -3    0.69    0.45
   3  -6  -2   32.69    1.12
   3  -6  -2   32.99    1.48
   3  -6  -2   36.42    1.18
   3  -6  -2   34.17    1.06
   3  -6  -1   11.75    0.87
   3  -6  -1   12.14    0.73
   3  -6  -1   12.00    1.11
   3  -6  -1   11.93    0.70
   3  -6   0  190.11    3.95
   3  -6   0  194.19    3.72
   3  -6   0  182.62    3.73
   3  -6   1    0.30    0.84
   3  -6   1    0.67    0.72
   3  -6   1   -0.04    0.53
   3  -6   1    0.40    0.57
   3  -6   2   33.34    1.36
   3  -6   2   33.41    1.16
   3  -6   2   31.72    1.13
   3  -6   3    1.54    0.69
   3  -6   3    2.15    0.72
   3  -6   3    1.85    0.62
   3  -6   4  371.02    6.77
   3  -6   5    5.64    0.63
   3  -6   6   88.96    1.86
   3  -5 -10  304.77    5.28
   3  -5  -9    0.44    0.32
   3  -5  -9    0.38    0.60
  -3   5   9    0.84    0.46
   3  -5  -8  797.90   14.26
   3  -5  -8  828.16   13.97
  -3   5   8  813.10   14.01
   3  -5  -7    1.37    0.43
   3  -5  -7    1.55    0.81
   3  -5  -6  239.54    4.44
   3  -5  -6  236.76    4.56
   3  -5  -5    3.44    0.56
   3  -5  -5    2.89    0.89
   3  -5  -5    2.60    0.82
   3  -5  -4 1773.03   30.07
   3  -5  -4 1826.61   30.52
   3  -5  -3   14.18    0.91
   3  -5  -3   16.36    0.84
   3  -5  -3   14.65    1.30
   3  -5  -2  736.38   13.09
   3  -5  -2  725.16   12.87
   3  -5  -2  735.79   12.83
   3  -5  -1    0.69    0.59
   3  -5  -1    0.97    0.80
   3  -5  -1    0.66    0.52
   3  -5   0 1208.56   20.88
   3  -5   0 1152.73   20.40
   3  -5   0 1207.03   20.45
   3  -5   1    0.21    0.90
   3  -5   1    1.31    1.04
   3  -5   1    0.99    0.60
   3  -5   1    1.52    0.60
   3  -5   2  291.55    6.01
   3  -5   2  283.54    5.98
   3  -5   2  295.03    5.58
   3  -5   2  294.17    5.57
   3  -5   3    0.76    0.66
   3  -5   3    0.82    1.19
   3  -5   3   -0.91    0.62
   3  -5   3    0.29    0.87
   3  -5   3    0.14    0.85
   3  -5   3    0.66    0.66
   3  -5   4 1119.08   19.17
   3  -5   4 1074.66   18.71
   3  -5   4 1055.75   18.73
   3  -5   5    6.51    1.18
   3  -5   5    6.26    0.80
   3  -5   5    6.87    0.88
   3  -5   6  358.65    6.67
   3  -5   6  355.42    6.87
   3  -5   7   -0.08    0.85
   3  -5   7    0.51    0.50
   3  -5   8 1025.98   17.69
   3  -5   8 1037.90   17.68
   3  -4 -11   14.33    0.47
   3  -4 -10  283.19    4.99
  -3   4  10  272.66    5.05
   3  -4  -9    8.33    0.57
  -3   4   9    7.56    0.72
   3  -4  -9    8.16    0.60
   3  -4  -8   25.77    0.93
   3  -4  -8   24.78    0.97
  -3   4   8   25.34    1.05
   3  -4  -7   21.04    0.89
   3  -4  -7   21.87    1.00
   3  -4  -6  144.38    3.10
   3  -4  -6  149.11    3.23
   3  -4  -5    2.60    0.57
   3  -4  -5    1.71    0.86
   3  -4  -4   58.74    1.59
   3  -4  -4   59.68    2.03
   3  -4  -4   59.47    1.64
   3  -4  -4   58.77    1.70
   3  -4  -4   53.23    3.50
   3  -4  -3   28.60    1.05
   3  -4  -3   27.37    1.13
   3  -4  -3   26.99    1.13
   3  -4  -3   28.29    1.20
   3  -4  -3   26.35    1.42
   3  -4  -3   26.45    2.83
   3  -4  -2 1156.04   19.92
   3  -4  -2 1145.60   19.82
   3  -4  -2 1186.78   19.82
   3  -4  -2 1149.43   19.87
   3  -4  -2 1137.80   20.11
   3  -4  -2 1126.64   20.13
   3  -4  -2 1138.56   19.92
   3  -4  -2 1153.65   24.18
   3  -4  -1   16.18    0.96
   3  -4  -1   13.34    2.44
   3  -4  -1   17.05    1.34
   3  -4  -1   15.73    1.18
   3  -4  -1   16.01    1.04
   3  -4  -1   16.12    0.96
   3  -4  -1   17.00    0.86
   3  -4   0   10.94    0.71
   3  -4   0    9.24    1.08
   3  -4   0    8.27    1.23
   3  -4   0    9.36    0.70
   3  -4   1   21.12    1.02
   3  -4   1   23.04    2.78
   3  -4   1   19.27    1.02
   3  -4   1   19.12    1.48
   3  -4   1   20.79    0.94
   3  -4   1   21.05    1.40
   3  -4   1   21.81    1.52
   3  -4   1   20.71    0.91
   3  -4   1   20.33    0.89
   3  -4   2  938.30   16.55
   3  -4   2  965.04   16.43
   3  -4   2  966.65   16.84
   3  -4   2  952.65   16.45
   3  -4   2  962.35   17.05
   3  -4   2  946.79   16.38
   3  -4   2  936.48   16.95
   3  -4   2  890.62   16.27
   3  -4   2  933.46   16.82
   3  -4   2  930.96   16.98
   3  -4   2  936.73   17.69
   3  -4   2  965.27   20.50
   3  -4   2  963.05   16.42
   3  -4   3    1.35    1.65
   3  -4   3    0.32    0.62
   3  -4   3    0.12    1.15
   3  -4   3    0.65    0.94
   3  -4   3    0.48    0.63
   3  -4   3    0.44    0.55
   3  -4   3    0.32    0.85
   3  -4   3   -0.16    0.59
   3  -4   3   -0.03    0.61
   3  -4   3    0.07    1.95
   3  -4   3    1.12    1.18
   3  -4   4  442.73    7.92
   3  -4   4  441.73    8.51
   3  -4   4  426.91    7.90
   3  -4   4  440.27    8.26
   3  -4   4  435.17    7.91
   3  -4   4  433.03    8.54
   3  -4   4  443.24    8.09
   3  -4   4  445.63    8.27
   3  -4   4  434.97    8.51
   3  -4   4  433.15    8.11
   3  -4   5    7.79    1.27
   3  -4   5    8.04    0.82
   3  -4   5    7.28    0.86
   3  -4   5    8.27    1.43
   3  -4   5    6.96    0.66
   3  -4   5    7.85    1.08
   3  -4   5    8.57    1.05
   3  -4   5    7.92    2.04
   3  -4   6  426.32    8.15
   3  -4   6  434.76    8.96
   3  -4   6  435.86    7.80
   3  -4   7    6.79    1.18
   3  -4   7    7.02    0.62
   3  -4   7    7.59    0.77
   3  -4   8   61.45    1.48
   3  -4   8   69.69    1.99
   3  -4   9    3.32    0.90
   3  -4  10  510.22    9.42
   3  -4  10  599.37    9.54
   3  -3 -12  204.03    3.81
  -3   3  11    0.02    0.59
   3  -3 -10  763.34   13.31
  -3   3  10  783.72   13.45
  -3   3   9   12.84    0.91
   3  -3  -9   14.89    0.80
  -3   3   8 1041.84   17.48
   3  -3  -8 1041.27   17.47
   3  -3  -7    0.26    0.58
   3  -3  -7    0.78    0.61
   3  -3  -6 2094.14   35.07
   3  -3  -6 2003.88   39.76
   3  -3  -6 2040.06   35.14
   3  -3  -5   15.93    0.82
   3  -3  -5   17.05    1.12
   3  -3  -5   18.73    2.76
   3  -3  -5   15.56    0.80
   3  -3  -4    5.54    1.86
   3  -3  -4    8.34    0.72
   3  -3  -4    8.43    0.66
   3  -3  -4    8.72    0.68
   3  -3  -4    7.98    1.08
   3  -3  -3    0.66    1.53
   3  -3  -3    0.02    0.58
   3  -3  -3   -0.08    0.52
   3  -3  -3    0.74    1.53
   3  -3  -3    0.26    0.71
   3  -3  -3    0.07    0.52
   3  -3  -3    0.65    0.57
   3  -3  -3    0.31    0.67
   3  -3  -2 2282.21   38.69
   3  -3  -2 2274.23   38.62
   3  -3  -2 2253.86   38.75
   3  -3  -2 2290.18   38.72
   3  -3  -2 2180.47   40.76
   3  -3  -2 2293.60   38.69
   3  -3  -2 2319.86   38.95
   3  -3  -2 2229.41   42.65
   3  -3  -2 2339.20   39.03
   3  -3  -1   20.69    0.87
   3  -3  -1   23.77    0.98
   3  -3  -1   23.57    0.86
   3  -3  -1   24.70    1.38
   3  -3  -1   23.28    0.95
   3  -3  -1   21.77    1.23
   3  -3  -1   22.13    1.24
   3  -3  -1   21.81    0.94
   3  -3  -1   23.95    2.72
   3  -3  -1   25.87    1.01
   3  -3   0 1480.32   25.56
   3  -3   0 1487.59   25.28
   3  -3   0 1555.61   25.84
   3  -3   0 1452.08   25.63
   3  -3   0 1485.60   25.32
   3  -3   0 1457.93   25.81
   3  -3   0 1486.03   25.56
   3  -3   0 1487.46   25.29
   3  -3   1    1.03    1.73
   3  -3   1    1.55    0.65
   3  -3   1    1.78    0.99
   3  -3   1    2.77    0.65
   3  -3   1    1.35    1.02
   3  -3   1    2.26    0.53
   3  -3   1    1.40    0.69
   3  -3   1    1.71    1.13
   3  -3   1    2.26    0.57
   3  -3   1    1.85    0.86
   3  -3   1    2.46    0.96
   3  -3   1    2.50    1.77
   3  -3   1    1.55    0.52
   3  -3   2 1615.46   27.08
   3  -3   2 1580.32   27.02
   3  -3   2 1586.43   27.46
   3  -3   2 1614.49   27.08
   3  -3   2 1607.56   26.98
   3  -3   2 1578.10   27.38
   3  -3   2 1537.83   27.58
   3  -3   2 1616.04   27.52
   3  -3   2 1619.77   30.94
   3  -3   2 1543.25   28.22
   3  -3   2 1536.99   27.01
   3  -3   3   10.47    2.12
   3  -3   3   12.15    0.81
   3  -3   3   12.23    1.31
   3  -3   3   12.26    0.79
   3  -3   3   12.53    1.16
   3  -3   3   12.04    1.43
   3  -3   3   11.13    0.76
   3  -3   3   12.11    0.74
   3  -3   3   10.40    1.16
   3  -3   3   10.76    0.77
   3  -3   4  219.33    4.36
   3  -3   4  216.96    4.29
   3  -3   4  214.08    4.92
   3  -3   4  224.18    4.63
   3  -3   4  226.61    4.30
   3  -3   4  220.26    4.35
   3  -3   4  219.92    4.37
   3  -3   4  218.92    4.96
   3  -3   4  218.05    4.74
   3  -3   4  222.79    4.83
   3  -3   4  217.86    6.84
   3  -3   4  209.67    4.38
   3  -3   5    7.90    0.67
   3  -3   5    6.65    0.62
   3  -3   5    7.83    1.14
   3  -3   5    8.48    1.60
   3  -3   5    6.30    0.79
   3  -3   5    7.46    0.74
   3  -3   5    6.00    1.01
   3  -3   5    7.22    2.02
   3  -3   5    6.64    0.83
   3  -3   5    7.81    1.42
   3  -3   5    7.87    0.85
   3  -3   6 1019.39   18.04
   3  -3   6 1082.44   18.65
   3  -3   6 1049.62   19.40
   3  -3   6 1066.44   19.00
   3  -3   6 1108.21   18.74
   3  -3   7    7.33    1.36
   3  -3   7    5.79    0.78
   3  -3   7    5.68    1.73
   3  -3   8  256.68    5.49
   3  -3   8  256.51    4.90
   3  -3   9    0.74    1.01
   3  -3   9    0.40    0.51
   3  -3  10  804.85   13.68
   3  -3  10  797.76   13.79
   3  -3  11    3.29    0.70
   3  -3  11    3.68    0.36
   3  -2 -12  209.01    3.86
  -3   2  12  223.27    4.00
   3  -2 -11    2.05    0.43
  -3   2  11    2.00    0.74
   3  -2 -11    1.32    0.40
  -3   2  10    2.56    0.80
   3  -2 -10    2.58    0.52
   3  -2  -9   23.25    0.98
  -3   2   9   26.30    1.20
  -3   2   8  326.12    6.18
   3  -2  -8  314.59   10.35
   3  -2  -7   13.37    0.88
  -3   2   7   12.44    0.92
   3  -2  -7   11.52    2.81
   3  -2  -6   40.08    1.38
   3  -2  -6   39.25    3.77
   3  -2  -5   36.19    1.11
   3  -2  -5   34.75    1.30
   3  -2  -5   38.92    1.41
   3  -2  -5   34.05    3.37
   3  -2  -5   35.15    1.08
   3  -2  -4  570.31   10.16
   3  -2  -4  592.39   10.23
   3  -2  -4  577.84   10.34
   3  -2  -4  571.08   10.54
   3  -2  -4  568.98   13.92
   3  -2  -4  609.37   13.20
   3  -2  -3    5.15    1.74
   3  -2  -3    3.54    0.57
   3  -2  -3    3.42    0.52
   3  -2  -3    3.28    0.91
   3  -2  -3    4.07    0.66
   3  -2  -2  130.66    2.70
   3  -2  -2  136.41    2.67
   3  -2  -2  128.71    2.76
   3  -2  -2  122.21    3.09
   3  -2  -2  123.95    4.45
   3  -2  -2  128.91    2.72
   3  -2  -2  130.04    2.91
   3  -2  -2  132.41    2.97
   3  -2  -2  129.75    5.03
   3  -2  -1   39.15    1.21
   3  -2  -1   39.96    1.13
   3  -2  -1   42.80    1.26
   3  -2  -1   41.64    1.54
   3  -2  -1   40.45    1.20
   3  -2  -1   42.91    2.42
   3  -2  -1   40.70    1.45
   3  -2  -1   41.05    2.92
   3  -2  -1   43.15    1.16
   3  -2   0 1691.20   28.25
   3  -2   0 1650.26   28.19
   3  -2   0 1647.22   28.23
   3  -2   0 1647.35   29.97
   3  -2   0 1687.10   28.25
   3  -2   0 1660.40   28.15
   3  -2   0 1655.67   28.62
   3  -2   0 1647.79   31.64
   3  -2   1    5.23    1.70
   3  -2   1    6.25    0.51
   3  -2   1    6.15    1.10
   3  -2   1    5.59    0.96
   3  -2   1    7.43    0.90
   3  -2   1    7.05    0.61
   3  -2   2   21.46    0.90
   3  -2   2   21.34    1.34
   3  -2   2   20.86    0.77
   3  -2   2   20.20    1.38
   3  -2   2   17.35    1.18
   3  -2   2   21.25    1.30
   3  -2   2   19.55    0.87
   3  -2   2   22.61    2.36
   3  -2   3   19.97    0.90
   3  -2   3   21.37    1.50
   3  -2   3   18.77    0.78
   3  -2   3   18.97    1.12
   3  -2   3   20.19    1.54
   3  -2   3   20.76    1.38
   3  -2   3   19.41    1.18
   3  -2   3   19.36    2.11
   3  -2   3   19.92    1.98
   3  -2   3   20.05    0.89
   3  -2   3   20.15    0.95
   3  -2   4  869.31   14.94
   3  -2   4  867.13   14.91
   3  -2   4  857.05   15.62
   3  -2   4  840.72   15.08
   3  -2   4  871.42   15.23
   3  -2   4  847.62   14.94
   3  -2   4  872.25   15.60
   3  -2   4  863.37   15.04
   3  -2   4  861.43   15.41
   3  -2   4  885.66   14.93
   3  -2   4  831.81   16.01
   3  -2   5    4.94    0.61
   3  -2   5    4.53    1.43
   3  -2   5    5.20    0.94
   3  -2   5    4.13    1.50
   3  -2   5    4.58    0.73
   3  -2   5    3.67    0.67
   3  -2   5    4.70    0.71
   3  -2   5    4.55    1.12
   3  -2   5    4.20    0.92
   3  -2   5    5.15    0.62
   3  -2   5    5.56    1.79
   3  -2   5    5.20    0.53
   3  -2   6  399.12    7.14
   3  -2   6  386.31    8.09
   3  -2   6  397.47    7.58
   3  -2   6  403.63    7.21
   3  -2   6  386.93    8.30
   3  -2   7   12.42    1.57
   3  -2   7   11.21    1.69
   3  -2   7    9.49    1.21
   3  -2   7   10.81    0.89
   3  -2   7   10.05    0.71
   3  -2   7   10.59    1.79
   3  -2   8  930.08   17.25
   3  -2   8  962.58   16.90
   3  -2   9    4.26    1.29
   3  -2   9    3.55    0.96
   3  -2  10   25.54    1.46
   3  -2  11    5.79    0.88
   3  -2  11    4.06    1.08
   3  -2  12  247.46    4.66
   3  -2  12  294.65    4.91
  -3   1  13    2.56    0.48
  -3   1  12  676.42   11.77
  -3   1  12  675.61   11.83
  -3   1  11    8.78    0.96
   3  -1 -11    9.25    0.56
  -3   1  10  185.25    3.90
  -3   1   9    0.32    0.85
   3  -1  -8 1003.04   17.34
   3  -1  -8 1012.39   19.84
  -3   1   8  996.84   17.46
   3  -1  -7    5.56    0.75
   3  -1  -7    4.94    1.44
  -3   1   7    4.88    0.84
   3  -1  -6  823.42   14.36
   3  -1  -6  832.01   16.35
   3  -1  -5   11.75    0.82
   3  -1  -5   12.85    1.51
   3  -1  -5   12.73    2.56
   3  -1  -4 2109.04   35.80
   3  -1  -4 2120.94   37.24
   3  -1  -4 2134.95   39.98
   3  -1  -3   24.83    0.84
   3  -1  -3   27.26    1.52
   3  -1  -3   22.69    2.53
   3  -1  -2  157.05    3.14
   3  -1  -2  162.28    3.77
   3  -1  -2  158.53    5.19
   3  -1  -1    5.55    1.58
   3  -1  -1    4.20    1.40
   3  -1   0 3209.55   56.38
   3  -1   0 3283.43   57.27
   3  -1   1   15.09    1.53
   3  -1   2   59.75    3.06
   3  -1   2   59.75    1.43
   3  -1   2   59.61    1.48
   3  -1   3    3.68    0.56
   3  -1   3    2.89    0.52
   3  -1   3    4.12    0.49
   3  -1   4 1569.57   27.45
   3  -1   4 1534.79   27.98
   3  -1   4 1617.03   27.16
   3  -1   4 1637.45   27.71
   3  -1   4 1599.27   27.07
   3  -1   5   12.02    0.70
   3  -1   5   12.16    1.13
   3  -1   5   10.94    1.51
   3  -1   5   12.86    0.82
   3  -1   5   12.03    1.27
   3  -1   5   10.15    0.87
   3  -1   5   10.71    1.66
   3  -1   5   12.06    0.78
   3  -1   5   11.92    0.80
   3  -1   5   12.04    0.68
   3  -1   6  899.59   16.23
   3  -1   6  897.76   15.82
   3  -1   6  889.98   15.37
   3  -1   6  876.65   15.60
   3  -1   6  877.99   16.25
   3  -1   7    2.65    1.05
   3  -1   7    3.83    1.65
   3  -1   7    3.17    1.11
   3  -1   7    2.46    0.57
   3  -1   7    3.35    0.69
   3  -1   8  749.35   13.43
   3  -1   8  725.93   13.36
   3  -1   8  727.61   13.87
   3  -1   8  743.78   12.87
   3  -1   9    5.60    1.43
   3  -1   9    4.79    1.67
   3  -1   9    6.63    1.06
   3  -1   9    6.21    0.61
   3  -1  10   76.81    2.53
   3  -1  10   73.08    1.62
   3  -1  11    2.68    1.05
   3  -1  12  777.40   13.49
   3  -1  13    2.36    0.54
  -3   0  13    1.93    0.54
  -3   0  12  133.56    2.78
  -3   0  12  127.70    2.87
  -3   0  11   31.68    1.32
  -3   0  10  140.87    3.26
  -3   0   9    0.98    0.95
   3   0  -9    0.60    0.56
   3   0  -9    0.72    1.36
   3   0  -9    2.63    2.48
   3   0  -8   12.57    0.79
   3   0  -8   12.52    1.80
  -3   0   8   13.45    1.07
   3   0  -8   16.65    3.19
   3   0  -7   32.26    1.16
   3   0  -7   30.23    2.25
  -3   0   7   30.62    1.26
   3   0  -7   29.03    3.52
  -3   0   7   30.82    2.40
   3   0  -6  120.74    4.07
   3   0  -6  111.98    5.55
  -3   0   6  115.62    3.99
   3   0  -5    6.04    1.30
   3   0  -5    5.19    2.36
  -3   0   5    5.76    1.24
   3   0  -4  574.59   11.37
  -3   0   4  555.19   11.03
   3   0  -3   60.38    2.27
  -3   0   3   51.97    1.97
   3   0  -2  974.19   17.93
   3   0  -2  976.13   17.57
   3   0  -1    4.07    1.07
   3   0  -1    5.02    0.74
   3   0  -1    3.30    1.01
   3   0  -1    4.41    1.54
   3   0   0   40.71    1.20
   3   0   0   44.94    1.69
   3   0   0   46.08    2.39
   3   0   0   43.69    1.96
   3   0   1   99.66    2.57
   3   0   1  101.26    3.42
   3   0   2  381.67    7.89
   3   0   2  365.56    8.10
   3   0   3   -0.06    0.93
   3   0   4   15.79    0.75
   3   0   4   16.59    0.75
   3   0   5   21.47    1.58
   3   0   5   21.43    1.39
   3   0   5   21.58    0.91
   3   0   5   22.83    0.98
   3   0   5   21.54    0.86
   3   0   6  657.86   12.84
   3   0   6  681.42   12.62
   3   0   6  678.56   12.65
   3   0   6  672.73   12.24
   3   0   6  667.37   12.09
   3   0   7   15.86    1.59
   3   0   7   17.18    1.39
   3   0   7   15.23    1.81
   3   0   7   16.58    0.85
   3   0   7   16.39    0.75
   3   0   8    3.25    1.55
   3   0   8    3.40    1.67
   3   0   8    3.92    1.18
   3   0   8    3.20    1.07
   3   0   8    3.54    0.62
   3   0   9   10.62    1.71
   3   0   9   12.23    0.74
   3   0   9   10.00    1.78
   3   0   9   11.27    1.09
   3   0  10  426.37    8.83
   3   0  10  442.19    8.49
   3   0  10  449.64    9.01
   3   0  10  462.65    8.35
   3   0  10  453.95    7.98
   3   0  11    5.47    1.22
   3   0  12  105.15    2.56
   3   0  13    4.88    0.50
   3   0  13    5.92    0.39
  -3  -1  13    0.89    0.48
  -3  -1  12  278.70    5.21
  -3  -1  12  275.61    5.34
  -3  -1  11    8.67    0.98
  -3  -1  11    8.45    1.24
  -3  -1  10 1943.16   33.45
  -3  -1  10 1968.95   33.59
   3   1  -9   12.47    2.78
  -3  -1   9   14.01    1.22
  -3  -1   9   10.56    2.08
   3   1  -8  457.32   10.42
   3   1  -8  448.32    7.98
  -3  -1   8  434.71    8.31
   3   1  -8  442.34   12.45
  -3  -1   8  440.57   10.66
   3   1  -7   -0.21    2.28
   3   1  -7    0.89    1.29
  -3  -1   7    0.78    0.85
  -3  -1   7   -0.35    1.40
   3   1  -6 1806.56   35.07
  -3  -1   6 1782.98   32.61
   3   1  -5    8.75    1.01
  -3  -1   5    9.88    1.47
   3   1  -4 1708.26   29.72
  -3  -1   4 1636.55   30.01
   3   1  -3   14.74    1.19
   3   1  -3   16.46    2.26
   3   1  -2 2574.89   44.51
   3   1  -1   29.45    1.61
   3   1  -1   26.73    1.88
   3   1  -1   26.19    2.09
   3   1   0  879.53   16.00
   3   1   0  846.49   16.02
   3   1   1    3.91    1.09
   3   1   2 8120.19  139.15
   3   1   2 8325.59  138.96
   3   1   2 8313.89  139.54
   3   1   3   19.11    1.37
   3   1   4  178.36    4.40
   3   1   5    2.78    0.83
   3   1   5    2.07    0.53
   3   1   6 1568.92   27.30
   3   1   6 1590.87   28.71
   3   1   6 1590.33   27.36
   3   1   7    5.88    1.25
   3   1   7    5.48    1.30
   3   1   7    5.21    1.30
   3   1   7    7.98    1.13
   3   1   7    7.21    0.65
   3   1   7    7.03    0.60
   3   1   8 1254.40   20.77
   3   1   8 1175.97   21.46
   3   1   8 1238.76   21.54
   3   1   8 1185.75   20.89
   3   1   9    1.68    1.50
   3   1   9    0.92    1.11
   3   1   9    1.38    0.89
   3   1   9    0.44    0.57
   3   1  10 1342.72   24.03
   3   1  10 1375.29   23.81
   3   1  10 1357.58   23.46
   3   1  10 1369.77   23.25
   3   1  11    5.92    1.51
   3   1  11    8.34    1.05
   3   1  11    7.01    1.63
   3   1  11    6.87    0.55
   3   1  12  186.94    4.17
   3   1  13    2.39    0.65
  -3  -2  13   27.75    0.85
  -3  -2  13   22.67    0.69
  -3  -2  12   51.27    1.66
  -3  -2  11    0.54    1.15
  -3  -2  10   60.97    1.92
  -3  -2  10   60.51    2.18
   3   2  -9   55.66    3.01
  -3  -2   9   57.34    1.93
   3   2  -9   54.34    3.92
  -3  -2   9   60.08    2.15
  -3  -2   9   55.64    3.39
  -3  -2   8   34.25    1.51
   3   2  -8   34.53    3.39
  -3  -2   8   35.63    1.74
  -3  -2   8   33.94    2.75
  -3  -2   7   13.04    1.12
   3   2  -7   10.04    2.40
  -3  -2   7   12.94    1.90
  -3  -2   6    8.19    1.02
   3   2  -6   11.77    2.52
  -3  -2   6    7.46    1.49
  -3  -2   5   83.40    2.14
   3   2  -5   86.35    4.30
  -3  -2   5   81.15    3.16
   3   2  -5   84.65    2.58
   3   2  -4  815.75   17.24
   3   2  -4  794.13   14.86
   3   2  -3    2.98    0.96
   3   2  -2   50.08    2.67
   3   2  -2   46.47    2.55
   3   2  -2   45.48    1.99
   3   2  -1   51.14    2.60
   3   2  -1   52.33    2.07
   3   2   0  579.42   11.50
   3   2   0  601.13   11.95
   3   2   0  610.33   12.09
   3   2   1   25.00    1.79
   3   2   1   24.96    1.74
   3   2   2  157.74    4.30
   3   2   2  161.70    4.15
   3   2   3  126.25    3.82
   3   2   3  130.44    3.58
   3   2   4 1314.85   23.59
   3   2   5    3.01    1.27
   3   2   5    1.83    0.85
   3   2   5    2.82    0.54
   3   2   6  224.38    4.60
   3   2   6  221.84    6.13
   3   2   6  230.84    4.68
   3   2   6  222.73    4.24
   3   2   7   32.00    1.61
   3   2   7   36.76    2.47
   3   2   7   34.08    1.55
   3   2   7   31.92    1.45
   3   2   8  483.92    9.25
   3   2   8  463.51   10.97
   3   2   8  473.12    9.02
   3   2   8  479.35    8.58
   3   2   9   15.06    0.82
   3   2   9   13.47    1.53
   3   2   9   14.64    2.01
   3   2   9   17.53    1.59
   3   2   9   18.47    1.40
   3   2  10    6.59    1.13
   3   2  10    6.62    0.66
   3   2  11    7.78    0.59
   3   2  11    8.07    1.47
   3   2  11    7.91    1.01
   3   2  12  473.04    8.72
   3   2  12  448.54    8.02
   3   2  13    5.79    0.75
   3   2  13    7.87    1.08
  -3  -3  12  908.12   15.36
  -3  -3  12  918.34   15.49
  -3  -3  11    9.85    1.00
  -3  -3  11   10.10    0.90
  -3  -3  11    8.77    1.30
  -3  -3  10  140.36    3.50
  -3  -3   9    3.97    1.41
  -3  -3   8 2389.66   40.74
  -3  -3   8 2367.91   40.89
  -3  -3   8 2439.16   43.71
  -3  -3   7    3.59    1.04
  -3  -3   7    3.41    1.30
  -3  -3   7    3.74    1.55
  -3  -3   6 1232.35   21.51
  -3  -3   6 1263.39   23.75
  -3  -3   5    0.60    0.83
  -3  -3   4 2310.50   39.44
   3   3  -4 2324.48   41.85
   3   3  -4 2365.59   40.46
   3   3  -3   18.98    1.91
   3   3  -3   23.94    1.52
   3   3  -2 1014.13   19.44
   3   3  -2 1025.58   18.81
   3   3  -1    1.47    1.28
   3   3  -1    2.22    0.96
   3   3   0 3959.66   69.74
   3   3   0 4075.39   69.09
   3   3   0 4063.05   69.45
   3   3   1   48.10    2.49
   3   3   1   50.47    2.42
   3   3   2 1195.18   22.13
   3   3   2 1193.64   21.72
   3   3   3    4.12    1.25
   3   3   3    5.32    1.11
   3   3   4 3337.56   57.45
   3   3   5   10.41    1.64
   3   3   5    8.66    1.09
   3   3   6  469.53    9.27
   3   3   6  469.07    8.57
   3   3   6  459.44   10.59
   3   3   6  459.84    8.21
   3   3   6  446.24    8.33
   3   3   7    4.84    0.91
   3   3   7    6.72    1.11
   3   3   7    5.35    1.66
   3   3   7    6.09    0.70
   3   3   8 2706.65   45.99
   3   3   8 2632.75   48.57
   3   3   9    5.04    1.33
   3   3   9    4.60    1.78
   3   3   9    5.45    1.17
   3   3   9    5.67    0.69
   3   3  10  345.22    7.13
   3   3  10  347.18    6.92
   3   3  10  342.78    6.84
   3   3  10  351.05    6.38
   3   3  11    3.14    1.31
   3   3  11    1.26    0.85
   3   3  11    1.68    0.49
   3   3  12  428.44    8.11
   3   3  12  432.22    7.55
   3   3  13    3.75    0.97
   3   3  13    5.70    1.06
  -3  -4  12   38.36    1.08
  -3  -4  11   26.41    1.17
  -3  -4  11   27.31    1.02
  -3  -4  11   24.25    1.53
  -3  -4  10  252.84    4.99
  -3  -4  10  245.64    4.81
  -3  -4  10  240.73    5.28
  -3  -4   9    2.46    1.11
  -3  -4   9    1.16    0.93
  -3  -4   9    2.54    1.52
  -3  -4   8    2.94    1.00
  -3  -4   8    2.86    1.49
  -3  -4   8    1.70    1.57
  -3  -4   7   59.30    2.31
  -3  -4   7   70.26    3.57
  -3  -4   6  158.00    3.67
  -3  -4   6  168.06    5.36
  -3  -4   5    2.73    1.02
  -3  -4   4   14.59    1.17
   3   4  -4   14.11    2.27
   3   4  -4   16.18    1.68
  -3  -4   4   16.42    1.10
   3   4  -4   16.59    1.37
  -3  -4   3   88.30    2.36
   3   4  -3   92.05    4.19
   3   4  -3   91.74    3.38
   3   4  -3   95.40    3.13
  -3  -4   3   90.78    2.29
   3   4  -3   91.91    2.04
   3   4  -2  358.88    8.18
   3   4  -2  365.87    9.18
   3   4  -2  386.03    8.11
   3   4  -2  365.06    6.65
   3   4  -1   27.20    2.34
   3   4  -1   24.99    1.80
   3   4  -1   22.94    1.70
   3   4  -1   26.76    0.97
   3   4   0  425.31    9.58
   3   4   0  422.40    8.93
   3   4   0  410.30    7.44
   3   4   1   56.43    2.87
   3   4   1   60.85    2.55
   3   4   2 1745.79   29.63
   3   4   3    6.34    1.24
   3   4   3    5.63    0.64
   3   4   4  528.90   10.63
   3   4   4  519.69    9.33
   3   4   4  513.08    9.17
   3   4   5   73.91    1.73
  -3  -4  -5   68.12    2.17
   3   4   5   76.42    2.77
   3   4   5   75.49    2.04
   3   4   6  931.89   16.17
   3   4   6  967.00   17.62
   3   4   6  948.88   16.40
   3   4   7   10.78    1.20
   3   4   7   11.09    2.01
  -3  -4  -7    8.23    2.21
   3   4   7   10.20    0.98
   3   4   8  482.73    9.49
   3   4   8  490.30   12.00
   3   4   8  513.70    9.04
   3   4   8  504.35    9.31
   3   4   9   25.15    2.58
   3   4   9   26.81    1.40
   3   4  10  329.93    6.49
   3   4  10  331.98    6.13
   3   4  11    8.63    1.24
   3   4  11    7.51    0.89
   3   4  11    8.07    0.62
   3   4  12   11.88    1.18
   3   4  12   11.38    0.57
   3   4  13   10.69    0.92
   3   4  13    9.18    1.00
  -3  -5  11   12.29    0.80
  -3  -5  10  772.99   13.50
  -3  -5  10  770.99   13.31
  -3  -5  10  757.72   13.46
  -3  -5   9   18.85    1.30
  -3  -5   9   17.89    1.11
  -3  -5   8  329.58    6.46
  -3  -5   8  328.86    6.27
  -3  -5   7    1.28    1.19
  -3  -5   7    1.65    0.99
  -3  -5   7    1.53    1.72
  -3  -5   6 1516.68   26.26
   3   5  -6 1503.07   30.03
  -3  -5   6 1527.52   26.77
   3   5  -5    3.45    2.16
  -3  -5   5    2.71    1.00
  -3  -5   4  242.05    5.14
   3   5  -4  244.89    7.61
   3   5  -4  241.02    5.95
   3   5  -4  245.89    4.61
   3   5  -3    2.55    0.59
  -3  -5   3    1.95    1.12
   3   5  -3    1.77    1.71
   3   5  -3    2.02    1.10
  -3  -5   2 1865.16   32.27
   3   5  -2 1931.88   35.11
  -3  -5   2 1870.21   32.14
   3   5  -2 1878.62   31.91
   3   5  -2 1894.05   33.74
  -3  -5   1    6.67    1.17
   3   5  -1    6.46    1.27
   3   5  -1    5.92    1.75
  -3  -5   1    6.81    1.02
   3   5  -1    7.78    0.73
  -3  -5   0  709.85   12.65
  -3  -5   0  716.24   12.82
   3   5   0  716.03   14.19
   3   5   0  717.46   14.98
   3   5   0  701.30   12.48
   3   5   1    0.19    0.64
   3   5   1    0.18    1.07
  -3  -5  -1   -0.17    1.08
   3   5   1    0.22    1.40
  -3  -5  -1    0.47    0.99
   3   5   2 2184.51   38.26
  -3  -5  -2 2114.14   35.96
   3   5   2 2084.40   35.74
   3   5   3   34.68    2.44
   3   5   3   31.69    2.05
  -3  -5  -3   30.19    1.54
   3   5   3   29.76    1.15
   3   5   3   33.13    1.22
   3   5   4  388.02    8.55
   3   5   4  378.62    6.88
   3   5   4  376.29    7.01
   3   5   5    3.38    0.70
   3   5   5    3.03    0.58
   3   5   5    2.67    1.07
  -3  -5  -5    3.09    1.31
   3   5   5    3.72    0.86
   3   5   6 1113.86   19.11
  -3  -5  -6 1079.59   19.76
   3   5   6 1117.44   20.74
   3   5   6 1134.76   19.31
   3   5   7   10.67    0.95
   3   5   8  144.97    3.30
   3   5   9    2.07    0.91
   3   5   9    2.05    1.11
   3   5   9    2.47    0.64
   3   5  10 1408.49   24.51
   3   5  10 1398.58   24.14
   3   5  11    1.52    1.06
   3   5  11    3.00    1.03
   3   5  11    1.81    0.51
   3   5  12  232.53    4.48
   3   5  12  227.33    4.12
   3   5  13    3.84    0.63
  -3  -6  10  177.54    3.40
  -3  -6  10  174.22    3.44
  -3  -6   9   32.85    1.42
  -3  -6   9   32.55    1.46
  -3  -6   8  317.63    6.03
  -3  -6   8  315.99    6.25
  -3  -6   7    8.18    1.33
  -3  -6   7    8.40    1.10
  -3  -6   6   50.94    2.11
  -3  -6   6   50.66    1.87
  -3  -6   5   52.85    2.13
   3   6  -5   51.49    3.46
  -3  -6   5   47.31    1.89
   3   6  -4   16.95    2.37
  -3  -6   4   14.38    1.32
  -3  -6   4   15.98    3.14
   3   6  -4   12.47    0.75
   3   6  -3    6.32    0.67
   3   6  -3    9.02    2.14
   3   6  -3    6.66    1.32
  -3  -6   3    7.35    1.18
  -3  -6   2   15.03    1.50
   3   6  -2   13.79    2.12
   3   6  -2   17.49    1.72
  -3  -6   2   11.71    3.55
   3   6  -2   14.52    0.87
  -3  -6   1   67.29    2.39
   3   6  -1   70.35    3.12
   3   6  -1   68.74    3.62
   3   6  -1   67.35    1.85
  -3  -6   0  113.12    3.15
   3   6   0  108.93    3.97
   3   6   0  110.19    4.40
  -3  -6   0  113.40    2.92
   3   6   0  109.64    2.61
   3   6   1    9.61    1.54
   3   6   1    9.60    1.81
  -3  -6  -1    9.53    1.28
   3   6   1    9.85    0.87
   3   6   2   24.82    2.30
  -3  -6  -2   25.70    1.61
   3   6   3   68.84    3.12
  -3  -6  -3   65.50    2.31
   3   6   3   66.53    1.86
  -3  -6  -4  511.38    9.82
   3   6   4  522.50   11.22
   3   6   4  512.09    9.29
  -3  -6  -4  512.37   14.59
   3   6   5   20.51    1.04
   3   6   5   18.49    1.80
  -3  -6  -5   19.46    1.67
  -3  -6  -5   18.69    3.51
   3   6   5   19.74    0.97
   3   6   6   47.87    2.40
   3   6   6   47.56    1.76
   3   6   6   50.92    1.44
   3   6   6   52.32    1.59
  -3  -6  -7   15.41    2.79
   3   6   7   23.62    1.16
   3   6   8  308.94    6.29
   3   6   8  316.87    6.06
   3   6   9   11.45    1.20
   3   6   9    9.88    1.00
   3   6  10    0.96    0.77
   3   6  10    0.78    1.00
   3   6  10    1.39    0.52
   3   6  11   21.04    1.24
   3   6  11   20.10    1.11
   3   6  12   99.69    2.17
   3   6  12  103.67    1.94
  -3  -7   9    6.23    0.81
  -3  -7   8  503.12    9.04
  -3  -7   7    8.03    1.17
  -3  -7   7    6.40    0.95
  -3  -7   6  480.41    8.99
  -3  -7   6  468.24    8.72
  -3  -7   5   11.50    1.27
  -3  -7   5   10.06    1.47
  -3  -7   4 1889.43   32.45
  -3  -7   4 1902.46   32.65
  -3  -7   4 1907.00   32.42
   3   7  -4 1855.31   31.87
  -3  -7   3   11.13    1.68
  -3  -7   3   10.69    1.34
   3   7  -3   12.13    0.78
   3   7  -2  259.81    6.90
   3   7  -2  251.94    7.36
  -3  -7   2  252.92    9.87
  -3  -7   2  267.55    5.59
   3   7  -2  267.47    5.16
   3   7  -1   -0.60    0.68
  -3  -7   1    0.66    1.23
   3   7  -1   -0.67    1.24
   3   7  -1   -0.26    1.53
  -3  -7   1   -0.58    3.33
   3   7   0  816.92   16.71
   3   7   0  807.49   17.04
  -3  -7   0  784.27   20.78
   3   7   0  829.66   14.53
   3   7   1   -0.21    0.73
   3   7   1    0.82    1.31
   3   7   1    0.92    1.66
  -3  -7  -1   -1.51    3.43
  -3  -7  -2  664.42   18.52
  -3  -7  -2  697.97   12.88
   3   7   3    0.12    0.71
   3   7   3   -0.68    1.30
  -3  -7  -3    0.62    1.39
  -3  -7  -3   -0.87    3.20
   3   7   3    0.29    0.79
  -3  -7  -4 2217.43   45.53
   3   7   4 2293.18   41.17
  -3  -7  -4 2249.77   39.57
   3   7   4 2318.76   38.97
   3   7   4 2298.50   39.12
   3   7   5   20.27    1.88
  -3  -7  -5   19.86    1.81
  -3  -7  -5   20.17    3.71
  -3  -7  -5   22.85    1.85
   3   7   5   19.99    0.98
   3   7   5   20.26    1.25
  -3  -7  -6  243.07    5.25
   3   7   6  243.16    5.03
   3   7   6  241.13    4.64
   3   7   6  244.65    4.78
   3   7   7    2.19    0.75
   3   7   8  855.05   15.18
   3   7   8  853.71   14.94
   3   7   9    6.03    0.80
   3   7   9    5.75    0.97
   3   7   9    7.30    0.62
   3   7  10  321.76    6.02
   3   7  10  321.58    5.64
   3   7  10  303.52    5.79
   3   7  11    2.77    0.69
   3   7  11    2.18    0.63
   3   7  11    2.60    0.35
  -3  -8   7   30.94    1.32
  -3  -8   6   44.17    1.71
  -3  -8   5   18.79    1.18
  -3  -8   5   18.36    1.42
  -3  -8   4  107.03    2.75
  -3  -8   4  110.67    2.99
  -3  -8   3   35.10    1.90
  -3  -8   3   37.08    1.69
   3   8  -3   35.57    1.12
  -3  -8   2   56.46    2.11
  -3  -8   2   53.13    2.30
   3   8  -2   52.57    1.52
  -3  -8   1   13.37    1.49
  -3  -8   1   14.73    1.80
  -3  -8   1   11.87    1.33
   3   8  -1   13.56    0.88
  -3  -8   0   26.98    1.77
  -3  -8   0   28.73    2.08
   3   8   0   25.25    1.14
  -3  -8  -1   55.98    2.28
   3   8   1   57.43    1.73
  -3  -8  -2   63.03    2.68
   3   8   2   59.67    1.83
   3   8   3    5.09    0.76
  -3  -8  -3    5.92    1.69
  -3  -8  -3    5.19    1.56
   3   8   3    4.03    0.84
  -3  -8  -4   11.76    1.74
  -3  -8  -4   13.48    1.64
   3   8   4   12.09    0.82
   3   8   4   11.96    1.01
   3   8   5   45.16    1.38
  -3  -8  -5   41.54    2.04
   3   8   5   42.73    1.31
   3   8   5   46.45    1.60
  -3  -8  -6   89.15    2.65
   3   8   6   89.48    1.98
   3   8   6   89.25    2.12
   3   8   7   14.91    0.87
   3   8   8   13.45    0.98
   3   8   8   15.41    0.66
   3   8   8   15.83    0.83
   3   8   9   16.33    0.94
   3   8   9   16.11    0.61
   3   8   9   16.15    0.78
   3   8  10  295.04    5.48
   3   8  10  309.64    5.28
  -3  -9   5    4.74    0.77
  -3  -9   4  319.36    5.97
   3   9  -3    9.08    0.47
  -3  -9   3   10.50    1.04
  -3  -9   3    9.88    1.02
  -3  -9   2 1000.13   17.33
  -3  -9   2 1006.02   17.18
  -3  -9   2  952.05   17.02
   3   9  -2  984.60   16.80
   3   9  -1    3.60    0.56
  -3  -9   1    3.99    1.43
  -3  -9   1    3.51    1.17
  -3  -9   0  688.69   12.96
  -3  -9   0  712.28   12.77
   3   9   0  703.72   12.33
   3   9   0  714.29   12.44
   3   9   1   -0.13    0.57
  -3  -9  -1    1.46    1.24
   3   9   1    0.24    0.67
  -3  -9  -2 1056.97   18.95
  -3  -9  -2 1054.49   18.78
   3   9   2 1070.57   18.39
   3   9   3    1.18    0.57
  -3  -9  -3    0.98    1.46
   3   9   3    2.36    0.75
   3   9   4  198.63    3.84
  -3  -9  -4  203.39    4.52
   3   9   4  208.67    4.09
   3   9   4  202.19    3.88
   3   9   5    0.11    0.52
   3   9   5   -0.09    0.42
  -3  -9  -5    0.49    1.21
   3   9   6 1070.65   18.23
   3   9   7    2.26    0.63
   3   9   7    2.08    0.29
   3   9   8  344.02    6.10
   3  10  -2  101.79    1.97
  -3 -10   1   19.99    0.94
   3  10  -1   25.71    0.78
   3  10   0   88.92    1.80
   3  10   0   94.40    1.91
   3  10   1   21.24    0.70
   3  10   1   22.71    0.82
   3  10   2    5.59    0.55
   3  10   2    4.92    0.43
   3  10   3   17.25    0.59
   3  10   4   30.56    0.75
   4  -6  -4  180.39    3.32
   4  -6  -3    1.12    0.40
   4  -6  -3    0.03    0.30
   4  -6  -2  240.57    4.30
   4  -6  -2  227.71    4.26
   4  -6  -2  231.78    4.19
   4  -6  -1   12.51    0.63
   4  -6  -1   12.27    0.58
   4  -6   0  239.49    4.32
   4  -6   1    2.34    0.50
   4  -5  -7    4.92    0.35
   4  -5  -6   30.09    0.84
   4  -5  -5   23.78    0.84
   4  -5  -5   22.50    0.77
   4  -5  -4  472.11    8.58
   4  -5  -4  485.78    8.44
   4  -5  -3    0.35    0.68
   4  -5  -3    0.47    0.46
   4  -5  -2   62.85    1.81
   4  -5  -2   57.46    1.48
   4  -5  -1    4.95    0.87
   4  -5  -1    4.64    0.59
   4  -5   0  484.74    8.81
   4  -5   0  490.49    8.69
   4  -5   1    4.45    0.80
   4  -5   1    4.88    0.73
   4  -5   1    4.05    0.61
   4  -5   2   99.58    2.42
   4  -5   2   97.68    2.34
   4  -5   3   22.86    0.93
   4  -5   3   22.36    1.05
   4  -5   4  439.59    7.86
   4  -4  -9    1.03    0.44
   4  -4  -8  729.00   12.70
   4  -4  -7   16.18    0.63
   4  -4  -7   17.92    1.00
   4  -4  -6  303.21    5.48
   4  -4  -6  305.50    5.88
   4  -4  -5    0.87    0.46
   4  -4  -5    3.00    0.68
   4  -4  -5    1.97    0.57
   4  -4  -5    1.53    0.81
   4  -4  -4 1104.69   18.55
   4  -4  -4 1072.60   18.55
   4  -4  -3    7.32    0.72
   4  -4  -3    8.17    1.02
   4  -4  -3    7.19    0.89
   4  -4  -3    7.95    0.68
   4  -4  -3    7.50    0.60
   4  -4  -2  135.29    2.98
   4  -4  -2  139.35    2.82
   4  -4  -2  137.69    3.05
   4  -4  -2  132.16    2.87
   4  -4  -1    3.15    0.69
   4  -4  -1    4.90    0.57
   4  -4  -1    4.74    1.01
   4  -4  -1    3.85    0.64
   4  -4   0  478.14    8.75
   4  -4   0  494.13    8.88
   4  -4   1   15.53    0.75
   4  -4   1   14.79    1.16
   4  -4   1   17.22    0.95
   4  -4   1   16.13    0.94
   4  -4   1   18.42    1.26
   4  -4   1   19.06    1.26
   4  -4   1   16.44    0.89
   4  -4   2  392.18    7.15
   4  -4   2  387.29    7.16
   4  -4   2  392.92    7.47
   4  -4   2  403.10    7.48
   4  -4   2  371.67    7.04
   4  -4   2  404.76    7.29
   4  -4   2  391.83    7.54
   4  -4   2  386.19    7.19
   4  -4   3    0.52    0.59
   4  -4   3    0.33    0.94
   4  -4   3    1.03    0.76
   4  -4   3    0.29    0.53
   4  -4   3    0.06    0.67
   4  -4   3    0.28    0.80
   4  -4   3    0.57    0.66
   4  -4   4  850.54   14.76
   4  -4   4  843.66   14.98
   4  -4   4  868.90   14.97
   4  -4   4  832.87   14.61
   4  -4   5    7.33    0.94
   4  -4   5    8.10    1.06
   4  -4   5    6.90    0.58
   4  -4   5    7.60    0.82
   4  -4   6   52.33    1.56
   4  -4   6   45.56    1.45
   4  -4   7    3.09    0.77
   4  -3 -10   78.19    1.56
   4  -3 -10   84.98    1.85
   4  -3  -9    1.59    0.37
   4  -3  -9    0.81    0.42
   4  -3  -8    6.55    0.52
   4  -3  -8    6.10    0.59
   4  -3  -7   26.68    0.92
   4  -3  -7   23.79    0.98
   4  -3  -7   23.04    1.39
   4  -3  -6  419.40    7.54
   4  -3  -6  415.31    8.13
   4  -3  -5    9.12    0.93
   4  -3  -5    8.79    0.66
   4  -3  -5    8.52    0.77
   4  -3  -5    8.18    1.16
   4  -3  -4    6.72    0.69
   4  -3  -4    6.65    0.95
   4  -3  -4    6.76    0.74
   4  -3  -4    7.50    1.17
   4  -3  -3   45.71    1.42
   4  -3  -3   44.97    1.40
   4  -3  -3   47.65    1.83
   4  -3  -3   44.85    1.26
   4  -3  -3   43.88    1.40
   4  -3  -3   44.82    1.79
   4  -3  -2  188.49    3.79
   4  -3  -2  183.76    3.77
   4  -3  -2  180.32    3.58
   4  -3  -2  184.53    4.22
   4  -3  -2  181.38    3.70
   4  -3  -2  179.27    4.09
   4  -3  -1    2.75    0.71
   4  -3  -1    2.68    0.68
   4  -3  -1    2.13    0.48
   4  -3  -1    3.21    1.09
   4  -3  -1    3.09    0.59
   4  -3  -1    3.89    0.93
   4  -3  -1    2.63    0.88
   4  -3   0  237.21    4.73
   4  -3   0  232.19    4.72
   4  -3   0  250.52    5.02
   4  -3   0  237.73    4.52
   4  -3   0  228.21    5.15
   4  -3   0  245.23    4.71
   4  -3   0  246.65    5.12
   4  -3   1   21.92    0.84
   4  -3   1   22.12    1.04
   4  -3   1   23.46    1.39
   4  -3   1   21.87    1.44
   4  -3   1   22.22    1.02
   4  -3   1   21.77    1.20
   4  -3   1   22.35    1.36
   4  -3   1   22.21    1.12
   4  -3   2  936.52   16.30
   4  -3   2  927.06   16.51
   4  -3   2  945.13   16.31
   4  -3   2  940.38   16.72
   4  -3   2  949.74   16.66
   4  -3   2  932.66   16.54
   4  -3   2  956.02   16.29
   4  -3   2  954.44   16.51
   4  -3   2  892.85   16.44
   4  -3   2  907.06   16.71
   4  -3   2  928.34   16.19
   4  -3   3    7.96    0.76
   4  -3   3    9.56    1.21
   4  -3   3    8.45    0.75
   4  -3   3    8.26    1.15
   4  -3   3    7.18    1.22
   4  -3   3    7.48    1.00
   4  -3   3    7.25    0.75
   4  -3   3    6.00    0.91
   4  -3   3    7.35    1.03
   4  -3   4   13.41    0.83
   4  -3   4   15.73    1.30
   4  -3   4   14.04    1.01
   4  -3   4   12.19    0.78
   4  -3   4   14.39    1.27
   4  -3   4   11.70    1.29
   4  -3   4   15.21    0.89
   4  -3   4   13.01    0.91
   4  -3   4   12.65    1.16
   4  -3   4   12.11    1.10
   4  -3   5   19.33    0.87
   4  -3   5   19.42    1.40
   4  -3   5   23.26    1.03
   4  -3   5   17.33    0.77
   4  -3   5   20.24    1.34
   4  -3   5   21.06    1.45
   4  -3   5   18.33    0.94
   4  -3   5   20.43    1.28
   4  -3   5   21.11    1.20
   4  -3   6  431.75    8.04
   4  -3   6  398.81    7.90
   4  -3   6  420.69    7.99
   4  -3   6  412.37    7.61
   4  -3   6  444.77    7.92
   4  -3   7    3.03    1.04
   4  -3   7    2.41    0.84
   4  -3   7    2.67    1.04
   4  -3   7    2.43    0.55
   4  -3   8  155.63    3.37
   4  -3   8  160.29    3.08
   4  -3   9   13.16    0.86
   4  -3   9   12.24    0.54
   4  -2 -11    4.89    0.50
   4  -2 -10  867.90   14.65
   4  -2 -10  850.11   14.31
   4  -2  -9   13.65    0.63
   4  -2  -9   13.81    0.71
   4  -2  -9   12.33    1.09
   4  -2  -8  418.66    7.59
   4  -2  -8  432.64    7.70
   4  -2  -7    1.22    0.53
   4  -2  -7    1.65    0.61
   4  -2  -6 1329.60   22.70
   4  -2  -6 1320.14   22.84
   4  -2  -5   25.56    0.99
   4  -2  -5   24.43    1.15
   4  -2  -5   25.68    1.23
   4  -2  -5   23.55    0.94
   4  -2  -5   25.58    2.87
   4  -2  -5   23.10    1.07
   4  -2  -4  306.39    5.77
   4  -2  -4  318.03    5.81
   4  -2  -4  311.28    5.82
   4  -2  -4  324.89    6.18
   4  -2  -4  289.80    8.59
   4  -2  -4  304.85    5.89
   4  -2  -4  299.72    6.45
   4  -2  -3    7.01    0.72
   4  -2  -3    7.11    0.64
   4  -2  -3    6.92    0.85
   4  -2  -3    6.27    1.05
   4  -2  -3    6.43    1.84
   4  -2  -3    6.39    0.72
   4  -2  -3    5.73    1.18
   4  -2  -2 2756.86   47.35
   4  -2  -2 2871.75   47.30
   4  -2  -2 2790.73   47.42
   4  -2  -2 2838.75   47.33
   4  -2  -2 2751.75   47.14
   4  -2  -2 2780.25   47.82
   4  -2  -2 2810.41   50.35
   4  -2  -2 2855.41   47.91
   4  -2  -1   14.06    0.84
   4  -2  -1   12.35    0.88
   4  -2  -1   13.89    1.27
   4  -2  -1   15.51    1.87
   4  -2  -1   14.48    0.88
   4  -2  -1   14.77    1.22
   4  -2  -1   13.56    0.76
   4  -2   0  552.89   10.16
   4  -2   0  557.33   10.08
   4  -2   0  576.04   10.40
   4  -2   0  566.95   10.64
   4  -2   0  570.62   10.20
   4  -2   0  551.67    9.97
   4  -2   0  544.62   10.42
   4  -2   0  569.89   10.57
   4  -2   0  579.83   10.48
   4  -2   1    7.14    0.79
   4  -2   1    8.56    1.07
   4  -2   1    8.91    1.09
   4  -2   1    8.74    1.16
   4  -2   1    8.19    0.78
   4  -2   1    9.28    1.16
   4  -2   1    8.27    1.04
   4  -2   1    7.23    0.69
   4  -2   2 1169.76   20.32
   4  -2   2 1149.50   20.59
   4  -2   2 1167.25   20.72
   4  -2   2 1160.50   20.63
   4  -2   2 1144.63   20.53
   4  -2   2 1220.98   20.39
   4  -2   2 1191.46   20.58
   4  -2   2 1160.47   20.79
   4  -2   2 1133.87   20.76
   4  -2   2 1238.05   20.33
   4  -2   2 1176.99   20.41
   4  -2   3   26.24    1.08
   4  -2   3   27.01    1.59
   4  -2   3   25.14    1.07
   4  -2   3   26.63    1.34
   4  -2   3   26.35    1.47
   4  -2   3   24.96    1.55
   4  -2   3   26.64    1.15
   4  -2   3   25.90    1.28
   4  -2   3   25.69    1.06
   4  -2   3   27.37    1.18
   4  -2   4  711.77   12.64
   4  -2   4  716.99   13.18
   4  -2   4  707.96   12.59
   4  -2   4  731.21   12.89
   4  -2   4  708.08   13.02
   4  -2   4  711.62   13.10
   4  -2   4  706.18   12.71
   4  -2   4  733.75   12.76
   4  -2   4  713.58   13.15
   4  -2   4  730.68   13.11
   4  -2   4  712.77   12.78
   4  -2   4  726.07   12.61
   4  -2   5    0.20    0.57
   4  -2   5    0.53    1.20
   4  -2   5    3.80    0.82
   4  -2   5    0.55    0.50
   4  -2   5    0.71    1.28
   4  -2   5   -0.21    0.64
   4  -2   5    2.14    0.74
   4  -2   5    0.34    1.09
   4  -2   5    1.15    0.86
   4  -2   5    0.09    0.68
   4  -2   6 1121.15   19.59
   4  -2   6 1135.86   20.31
   4  -2   6 1125.93   20.25
   4  -2   6 1182.84   19.81
   4  -2   6 1160.21   20.19
   4  -2   7   14.03    1.40
   4  -2   7   15.58    1.51
   4  -2   8  106.92    2.90
   4  -2   8  117.89    2.75
   4  -2   9    2.75    0.97
   4  -2   9    2.68    1.02
   4  -2  10 1044.34   17.92
   4  -2  10 1040.58   17.88
   4  -1 -11    6.02    0.40
   4  -1 -11    6.66    0.63
   4  -1 -10    3.99    0.41
  -4   1  10    5.48    0.71
   4  -1 -10    6.92    0.53
   4  -1 -10    5.66    0.86
   4  -1  -9   40.98    1.13
  -4   1   9   41.33    1.35
   4  -1  -8  478.24    8.60
   4  -1  -8  492.99    8.72
  -4   1   8  482.63    8.76
   4  -1  -7    4.53    0.58
   4  -1  -7    3.93    0.70
  -4   1   7    3.91    0.86
   4  -1  -6   14.04    0.79
   4  -1  -6   14.53    0.97
   4  -1  -5   86.41    2.19
   4  -1  -5   90.98    2.26
   4  -1  -4  857.41   15.02
   4  -1  -4  886.03   15.07
   4  -1  -4  868.35   15.39
   4  -1  -4  850.79   18.85
   4  -1  -3    2.07    0.57
   4  -1  -3    1.88    0.50
   4  -1  -3    0.91    0.74
   4  -1  -3    2.67    0.89
   4  -1  -3    1.41    1.74
   4  -1  -2   93.24    2.11
   4  -1  -2   89.55    2.03
   4  -1  -2   87.97    2.24
   4  -1  -2   94.89    2.50
   4  -1  -2   98.15    4.24
   4  -1  -1   50.95    1.42
   4  -1  -1   50.62    1.36
   4  -1  -1   47.40    1.50
   4  -1  -1   47.93    1.79
   4  -1  -1   53.79    3.14
   4  -1  -1   48.28    1.82
   4  -1  -1   52.02    1.85
   4  -1   0  515.80    8.82
   4  -1   0  491.77    8.77
   4  -1   0  479.41    9.18
   4  -1   0  476.74    8.87
   4  -1   0  493.86   11.07
   4  -1   0  484.75    8.61
   4  -1   0  480.98    9.25
   4  -1   0  499.00    9.17
   4  -1   0  480.27    8.66
   4  -1   1   13.39    0.77
   4  -1   1   11.30    1.71
   4  -1   1   13.05    1.33
   4  -1   1   12.44    1.03
   4  -1   1   13.33    1.06
   4  -1   1   13.32    0.73
   4  -1   2  184.18    4.08
   4  -1   2  185.22    4.05
   4  -1   2  182.85    3.96
   4  -1   2  182.73    4.27
   4  -1   2  187.32    3.65
   4  -1   2  180.97    3.64
   4  -1   2  184.63    3.90
   4  -1   3   64.72    2.22
   4  -1   3   64.53    1.94
   4  -1   3   60.96    2.07
   4  -1   3   60.34    1.89
   4  -1   3   64.75    2.31
   4  -1   3   60.55    2.01
   4  -1   3   67.81    1.66
   4  -1   3   60.94    1.64
   4  -1   3   60.57    1.81
   4  -1   4 1266.79   23.06
   4  -1   4 1309.81   22.67
   4  -1   4 1235.26   22.57
   4  -1   4 1302.09   22.91
   4  -1   4 1324.50   22.54
   4  -1   4 1324.48   23.11
   4  -1   4 1303.34   22.85
   4  -1   4 1320.45   22.42
   4  -1   4 1316.01   22.60
   4  -1   4 1357.09   22.55
   4  -1   4 1311.95   22.53
   4  -1   5    8.51    0.76
   4  -1   5    7.86    1.49
   4  -1   5    7.60    1.01
   4  -1   5    9.06    1.42
   4  -1   5    8.40    0.78
   4  -1   5   11.57    0.91
   4  -1   5    8.80    0.82
   4  -1   6  183.17    3.68
   4  -1   6  185.01    4.48
   4  -1   6  178.05    3.97
   4  -1   6  182.01    4.39
   4  -1   6  184.31    3.87
   4  -1   6  192.26    3.76
   4  -1   7   14.60    0.73
   4  -1   7   14.82    1.67
   4  -1   7   13.75    1.59
   4  -1   7   16.00    0.94
   4  -1   7   14.54    1.31
   4  -1   7   15.83    0.84
   4  -1   7   15.97    1.14
   4  -1   8  936.46   17.11
   4  -1   8  962.37   16.63
   4  -1   8  965.50   16.92
   4  -1   8  951.50   16.43
   4  -1   9    3.48    1.21
   4  -1   9    5.03    1.27
   4  -1   9    4.28    0.64
   4  -1   9    4.67    0.88
   4  -1  10   33.60    1.43
   4  -1  10   31.82    1.48
   4  -1  10   29.93    0.98
   4  -1  11   15.47    0.89
   4  -1  11   14.91    0.96
   4  -1  11   14.82    0.59
  -4   0  12  790.34   13.42
  -4   0  11    9.14    0.74
   4   0 -11    8.34    0.47
   4   0 -11    7.62    0.60
  -4   0  10  420.04    7.42
   4   0 -10  392.29    7.50
   4   0  -9    3.09    0.48
   4   0  -9    4.02    0.59
  -4   0   9    3.23    0.85
   4   0  -8  799.24   14.11
   4   0  -8  824.28   14.23
  -4   0   8  827.03   14.38
   4   0  -7   25.13    0.95
   4   0  -7   26.21    1.12
   4   0  -7   23.35    2.08
  -4   0   7   24.08    1.27
   4   0  -6  684.83   12.23
   4   0  -6  732.42   12.48
   4   0  -6  702.91   14.42
  -4   0   6  693.68   12.43
   4   0  -5   -0.06    0.46
   4   0  -5    0.40    0.69
   4   0  -5    0.56    1.17
   4   0  -4 2638.72   48.30
   4   0  -4 2628.39   50.73
   4   0  -3   54.27    1.40
   4   0  -3   54.89    1.37
   4   0  -3   57.93    1.78
   4   0  -3   58.76    3.66
   4   0  -3   53.58    1.99
   4   0  -2  149.18    3.00
   4   0  -2  147.39    2.90
   4   0  -2  148.09    3.35
   4   0  -2  148.92    5.41
   4   0  -2  145.72    3.50
   4   0  -1    0.27    0.38
   4   0  -1    1.12    0.76
   4   0  -1    0.26    1.54
   4   0  -1    0.56    0.55
   4   0  -1    0.79    0.90
   4   0   0 1638.72   28.78
   4   0   0 1708.13   31.27
   4   0   0 1695.23   28.53
   4   0   0 1627.51   28.70
   4   0   0 1673.50   28.32
   4   0   0 1704.57   28.42
   4   0   1   22.59    2.04
   4   0   1   21.32    0.96
   4   0   1   21.24    1.18
   4   0   1   22.02    1.20
   4   0   1   22.34    0.87
   4   0   1   21.56    0.80
   4   0   1   22.89    0.95
   4   0   2  785.57   13.93
   4   0   2  819.11   13.71
   4   0   2  792.24   13.56
   4   0   2  743.45   13.51
   4   0   2  763.70   13.83
   4   0   2  803.88   13.66
   4   0   3    6.59    0.95
   4   0   3    3.96    0.67
   4   0   3    4.01    0.86
   4   0   3    4.38    1.27
   4   0   3    5.10    0.63
   4   0   3    4.00    0.57
   4   0   3    4.92    0.89
   4   0   4 2000.45   34.74
   4   0   4 2005.85   34.73
   4   0   4 2052.79   34.45
   4   0   4 2041.46   34.50
   4   0   4 1999.22   34.32
   4   0   4 2016.03   34.40
   4   0   4 2012.46   34.50
   4   0   4 2065.09   34.39
   4   0   5   23.62    1.46
   4   0   5   23.69    1.63
   4   0   5   24.38    1.07
   4   0   5   22.04    1.60
   4   0   5   22.53    0.98
   4   0   5   23.31    1.13
   4   0   5   22.24    0.99
   4   0   6  211.70    4.60
   4   0   6  215.97    4.79
   4   0   6  208.26    4.06
   4   0   7    3.82    1.11
   4   0   7    3.95    1.52
   4   0   7    3.24    0.66
   4   0   8  804.72   14.22
   4   0   8  826.55   14.83
   4   0   8  804.17   15.10
   4   0   8  858.96   14.93
   4   0   8  851.19   14.39
   4   0   9   26.91    1.36
   4   0   9   28.18    1.72
   4   0   9   27.22    1.33
   4   0   9   26.65    0.98
   4   0  10  195.35    4.25
   4   0  10  188.84    4.18
   4   0  10  188.07    3.67
   4   0  10  189.95    3.82
   4   0  10  182.54    3.52
   4   0  11    1.71    0.89
   4   0  11    1.35    0.93
   4   0  11    1.74    0.44
   4   0  12  438.20    7.41
   4   0  12  404.62    7.38
  -4  -1  12   42.29    1.08
  -4  -1  12   41.74    1.07
  -4  -1  11   47.33    1.40
  -4  -1  10  183.97    3.77
   4   1  -9    0.24    0.48
  -4  -1   9    0.59    0.91
   4   1  -9    0.42    0.83
   4   1  -8   11.80    0.61
   4   1  -8   13.56    0.84
  -4  -1   8   14.12    1.13
   4   1  -8   13.12    1.16
   4   1  -7   31.45    0.99
   4   1  -7   35.40    1.24
   4   1  -7   30.42    2.35
  -4  -1   7   32.11    1.45
   4   1  -6  397.99    7.21
  -4  -1   6  410.38    7.57
   4   1  -5   18.08    0.71
   4   1  -5   16.91    1.80
  -4  -1   5   19.74    1.12
   4   1  -5   18.32    1.35
   4   1  -4    2.74    0.40
   4   1  -4    4.60    1.24
   4   1  -4    2.88    1.71
   4   1  -4    4.40    1.06
   4   1  -4    3.69    0.60
   4   1  -3  114.89    3.65
   4   1  -3  100.42    3.37
   4   1  -3  110.43    4.23
   4   1  -3  110.82    4.72
   4   1  -3  101.95    2.43
   4   1  -3  105.69    2.30
   4   1  -3  106.90    2.78
   4   1  -2 1534.40   28.02
   4   1  -2 1617.96   29.08
   4   1  -2 1567.02   27.02
   4   1  -2 1579.34   26.88
   4   1  -2 1580.61   27.30
   4   1  -2 1598.90   28.72
   4   1  -2 1587.41   26.74
   4   1  -1    1.11    1.15
   4   1  -1    2.29    0.62
   4   1  -1    1.04    0.79
   4   1  -1    2.01    1.11
   4   1  -1    1.36    0.89
   4   1  -1    2.19    0.60
   4   1  -1    2.49    0.59
   4   1   0   91.45    3.14
   4   1   0   97.96    3.95
   4   1   0   91.07    2.13
   4   1   0   89.97    2.30
   4   1   0   92.38    2.13
   4   1   0   93.16    3.40
   4   1   0   94.17    2.44
   4   1   0   94.21    1.97
   4   1   1   54.15    2.27
   4   1   1   56.13    2.92
   4   1   1   54.36    1.52
   4   1   1   59.49    1.71
   4   1   1   59.18    1.40
   4   1   1   59.05    1.50
   4   1   2  997.69   17.20
   4   1   2  989.82   17.35
   4   1   2  983.18   17.18
   4   1   2 1038.32   17.10
   4   1   2  981.91   19.00
   4   1   2  955.08   17.36
   4   1   2 1002.74   17.17
   4   1   3   10.40    0.73
   4   1   3   10.79    0.93
   4   1   3    7.74    1.42
   4   1   3   10.10    0.73
   4   1   3    9.73    0.66
   4   1   3    9.54    0.62
   4   1   4  209.97    5.54
   4   1   4  207.78    4.10
   4   1   4  211.75    4.74
   4   1   4  211.59    4.03
   4   1   4  202.33    4.04
   4   1   4  211.06    4.26
   4   1   4  199.45    4.09
   4   1   5   48.02    1.47
   4   1   5   46.62    2.05
   4   1   5   50.69    1.41
   4   1   5   47.81    1.56
   4   1   5   48.10    1.44
   4   1   6  388.48    7.96
   4   1   6  403.47    7.34
   4   1   7    8.35    1.33
   4   1   7    8.48    1.55
   4   1   7   10.07    1.32
   4   1   7   11.13    0.83
   4   1   8  160.88    3.88
   4   1   8  159.40    4.10
   4   1   8  164.38    3.34
   4   1   8  162.12    3.21
   4   1   9   23.19    1.42
   4   1   9   22.40    1.72
   4   1   9   23.25    1.25
   4   1   9   24.88    0.99
   4   1  10 1426.27   24.86
   4   1  10 1424.14   24.28
   4   1  10 1399.20   24.40
   4   1  10 1443.08   24.21
   4   1  11    3.67    1.05
   4   1  11    5.27    1.17
   4   1  11    4.57    0.49
   4   1  11    5.04    0.47
   4   1  12    2.84    0.80
   4   1  12    2.75    0.73
   4   1  12    2.59    0.32
  -4  -2  12  238.48    4.33
  -4  -2  11    1.09    0.74
  -4  -2  11    0.63    0.65
  -4  -2  10  727.55   12.85
  -4  -2   9    5.35    1.03
   4   2  -8  177.25    3.55
  -4  -2   8  180.09    3.92
   4   2  -7    2.74    1.47
  -4  -2   7    1.53    0.99
   4   2  -7    1.26    1.95
  -4  -2   6 1270.52   21.87
   4   2  -6 1224.62   25.57
   4   2  -6 1251.28   21.98
  -4  -2   6 1264.80   24.10
  -4  -2   5   33.03    1.42
   4   2  -5   32.02    2.95
   4   2  -5   31.17    2.98
   4   2  -5   31.46    1.46
  -4  -2   5   29.14    2.15
  -4  -2   4  341.09    6.56
   4   2  -4  352.75    9.32
   4   2  -4  352.57    9.49
   4   2  -4  353.36    6.34
   4   2  -4  349.29    6.78
   4   2  -4  354.95    7.85
  -4  -2   4  341.00    8.00
   4   2  -3   22.75    2.48
   4   2  -3   17.41    2.27
   4   2  -3   18.96    1.63
   4   2  -3   21.29    0.86
   4   2  -3   20.04    1.17
   4   2  -2 1753.28   32.25
   4   2  -2 1786.29   31.43
   4   2  -2 1679.43   32.60
   4   2  -2 1775.85   29.56
   4   2  -2 1712.63   29.61
   4   2  -2 1723.03   29.87
   4   2  -1   39.81    2.26
   4   2  -1   40.76    2.56
   4   2  -1   38.92    2.75
   4   2  -1   38.83    1.24
   4   2  -1   41.07    1.35
   4   2  -1   40.14    1.46
   4   2  -1   40.80    1.14
   4   2   0  473.44   10.03
   4   2   0  454.01   10.10
   4   2   0  459.96   10.66
   4   2   0  450.85    8.22
   4   2   0  450.34    8.25
   4   2   0  472.89    8.35
   4   2   0  464.07    8.49
   4   2   0  465.47    8.14
   4   2   1    3.97    1.38
   4   2   1    4.29    1.43
   4   2   1    4.12    0.59
   4   2   1    5.19    0.80
   4   2   1    4.29    0.48
   4   2   1    4.10    0.79
   4   2   2 1830.70   33.19
   4   2   2 1880.50   33.41
   4   2   2 1859.57   31.36
   4   2   2 1853.00   31.41
   4   2   2 1837.55   31.54
   4   2   2 1857.35   31.27
   4   2   2 1837.41   31.56
   4   2   3   35.89    2.13
   4   2   3   32.19    1.07
   4   2   3   30.89    1.11
   4   2   3   33.06    1.05
   4   2   3   33.00    1.26
   4   2   4  191.17    3.60
   4   2   4  178.77    5.03
   4   2   4  173.72    3.58
   4   2   4  181.90    3.58
   4   2   4  177.44    3.78
   4   2   5    0.74    1.02
   4   2   5    1.57    0.55
   4   2   5    2.19    1.16
   4   2   5    2.28    0.56
   4   2   5    0.98    0.57
   4   2   6 1121.88   19.89
   4   2   6 1061.29   20.83
   4   2   6 1086.53   19.98
   4   2   6 1156.28   19.49
   4   2   6 1137.38   20.10
   4   2   6 1156.17   19.50
   4   2   6 1134.33   19.33
   4   2   7    8.02    1.25
   4   2   7    8.43    1.48
   4   2   7    8.19    1.21
   4   2   7    7.73    0.75
   4   2   7    8.49    0.74
   4   2   8  174.52    4.43
   4   2   8  190.31    3.66
   4   2   9    3.46    1.11
   4   2   9    5.00    1.47
   4   2   9    4.12    0.60
   4   2   9    4.48    0.91
   4   2   9    3.51    0.63
   4   2   9    4.59    0.54
   4   2  10  883.80   15.41
   4   2  10  869.09   15.56
   4   2  10  847.06   14.89
   4   2  10  830.59   14.97
   4   2  10  904.96   14.93
   4   2  11   22.02    1.10
   4   2  11   20.29    1.40
   4   2  11   18.66    0.69
   4   2  11   21.91    0.77
   4   2  12  117.80    2.65
   4   2  12  119.43    2.62
  -4  -3  11    7.31    0.83
  -4  -3  10   91.59    2.32
  -4  -3   9   67.90    2.08
  -4  -3   8   20.32    1.34
  -4  -3   7    1.76    1.08
   4   3  -7    1.13    2.07
   4   3  -7    4.57    1.80
  -4  -3   7    2.85    1.57
  -4  -3   6  177.22    3.93
   4   3  -6  184.71    6.77
   4   3  -6  171.86    6.10
  -4  -3   6  167.81    5.50
  -4  -3   5   73.87    2.17
   4   3  -5   74.00    4.21
   4   3  -5   69.21    3.82
  -4  -3   5   74.54    3.34
  -4  -3   4  271.61    5.54
   4   3  -4  293.83    8.52
   4   3  -4  291.34    6.78
   4   3  -4  277.93    8.01
   4   3  -4  286.48    5.24
  -4  -3   3    6.77    1.04
   4   3  -3    7.22    2.10
   4   3  -3    5.08    1.75
   4   3  -3    7.88    1.32
  -4  -3   3    7.06    0.94
   4   3  -2  863.67   16.10
  -4  -3   2  796.69   14.30
   4   3  -2  838.43   17.20
   4   3  -2  810.01   16.90
  -4  -3   2  800.46   14.26
   4   3  -2  830.63   14.33
   4   3  -1   96.39    4.00
   4   3  -1   92.06    3.84
  -4  -3   1   86.85    2.18
   4   3  -1  102.15    3.52
   4   3   0  985.57   19.42
   4   3   0  952.09   19.31
   4   3   0  982.14   17.04
   4   3   0 1002.17   18.87
   4   3   1   21.29    2.05
   4   3   1   20.88    1.03
   4   3   1   17.82    1.75
   4   3   2   65.26    3.05
   4   3   2   67.98    1.55
   4   3   2   68.03    1.83
   4   3   2   65.59    2.96
   4   3   3   72.10    3.02
   4   3   3   78.42    3.33
   4   3   3   70.09    1.67
   4   3   3   73.51    1.93
   4   3   4  400.45    8.87
   4   3   4  380.51    7.00
   4   3   4  396.89    7.24
   4   3   5   16.96    1.19
   4   3   5   17.52    0.84
   4   3   5   15.70    0.82
   4   3   5   13.98    1.53
   4   3   6    6.71    1.07
   4   3   6    7.28    1.22
   4   3   6    7.98    0.60
   4   3   6    6.16    1.19
   4   3   6    7.42    0.70
   4   3   7   43.88    1.83
   4   3   7   43.45    1.76
   4   3   7   40.10    1.33
   4   3   8  286.53    6.09
   4   3   8  288.32    5.82
   4   3   8  300.76    5.55
   4   3   9    6.15    1.28
   4   3   9    7.17    1.25
   4   3   9    6.15    0.58
   4   3  10   30.53    1.48
   4   3  10   28.39    1.68
   4   3  10   32.66    1.08
   4   3  11   23.58    1.14
   4   3  11   23.31    1.41
   4   3  11   25.22    0.84
   4   3  12  407.11    7.04
  -4  -4  11    8.82    0.64
  -4  -4  10  493.83    8.86
  -4  -4  10  488.09    8.75
  -4  -4   9   11.63    1.18
  -4  -4   8 1028.63   17.91
  -4  -4   8 1003.11   17.78
  -4  -4   7    6.28    1.21
  -4  -4   7    6.55    1.09
  -4  -4   6  359.47    7.05
  -4  -4   6  359.05    6.93
  -4  -4   5    3.75    1.14
  -4  -4   5    2.57    1.06
   4   4  -4 2561.59   44.94
  -4  -4   4 2550.27   43.55
   4   4  -4 2465.20   45.95
  -4  -4   4 2577.97   43.46
  -4  -4   3   17.94    1.33
   4   4  -3   17.03    2.53
   4   4  -3   20.64    2.13
  -4  -4   3   18.59    1.21
   4   4  -3   17.06    1.65
   4   4  -2  714.29   12.40
  -4  -4   2  701.81   12.69
   4   4  -2  725.75   15.68
   4   4  -2  692.14   14.74
  -4  -4   2  694.11   12.58
   4   4  -2  710.10   14.26
   4   4  -1    6.85    1.36
   4   4  -1    6.69    0.70
  -4  -4   1    6.07    1.09
   4   4  -1    6.52    2.00
   4   4  -1    5.42    1.54
  -4  -4   1    5.63    0.96
   4   4   0 1598.11   27.40
  -4  -4   0 1580.03   27.59
   4   4   0 1652.33   30.35
  -4  -4   0 1608.33   27.49
   4   4   0 1648.37   29.47
   4   4   1   42.00    1.34
   4   4   1   44.89    2.85
  -4  -4  -1   40.27    1.51
   4   4   1   39.91    2.35
   4   4   1   42.28    1.34
   4   4   1   42.24    1.31
   4   4   2  435.41    8.01
   4   4   2  424.69   10.19
  -4  -4  -2  428.57    8.09
   4   4   2  447.97    7.98
   4   4   2  447.34    8.01
   4   4   3    1.66    1.17
   4   4   3    1.66    0.62
   4   4   3    1.08    1.50
   4   4   3    1.65    0.50
   4   4   3    2.25    0.77
   4   4   4 2928.16   49.70
   4   4   4 3066.40   51.89
   4   4   5   23.28    1.88
   4   4   5   23.26    0.98
   4   4   6  908.69   15.87
   4   4   6  857.85   17.02
   4   4   6  884.74   15.35
   4   4   6  868.32   15.85
   4   4   6  904.27   15.47
   4   4   7   10.81    1.27
   4   4   7   10.98    0.80
   4   4   8  722.51   13.30
   4   4   8  729.65   12.76
   4   4   9    5.43    1.23
   4   4   9    6.36    1.16
   4   4   9    6.16    0.68
   4   4  10  121.15    3.09
   4   4  10  120.29    2.93
   4   4  11    1.91    0.72
   4   4  11    2.28    0.46
   4   4  12 1210.04   20.40
  -4  -5  10   81.52    1.84
  -4  -5   9   13.42    1.01
  -4  -5   8   70.90    2.21
  -4  -5   7   35.56    1.75
  -4  -5   6   44.22    1.91
  -4  -5   6   42.90    1.75
  -4  -5   5   15.58    1.45
   4   5  -5   12.76    2.50
  -4  -5   5   12.87    1.26
  -4  -5   4   44.15    1.90
   4   5  -4   40.75    3.41
  -4  -5   4   38.43    1.71
   4   5  -3  173.96    3.49
  -4  -5   3  165.36    3.97
   4   5  -3  164.12    6.22
  -4  -5   3  167.61    3.83
   4   5  -3  176.12    5.02
   4   5  -2  423.45    7.63
  -4  -5   2  409.37    8.05
   4   5  -2  426.75   10.81
  -4  -5   2  407.96    7.92
   4   5  -2  410.31    9.47
   4   5  -1    4.17    0.70
  -4  -5   1    3.83    1.26
   4   5  -1    2.90    2.03
  -4  -5   1    3.12    1.07
   4   5  -1    3.30    1.37
   4   5   0   40.17    1.36
  -4  -5   0   35.33    1.74
  -4  -5   0   38.26    1.64
   4   5   0   36.96    2.40
   4   5   1   68.93    1.86
  -4  -5  -1   64.68    2.26
  -4  -5  -1   66.90    2.12
   4   5   1   66.45    3.16
  -4  -5  -2  576.93   10.83
   4   5   2  604.12   10.64
   4   5   3   29.97    1.16
  -4  -5  -3   27.84    1.57
   4   5   3   25.87    2.07
   4   5   3   27.87    0.97
   4   5   3   29.38    1.29
   4   5   4    4.21    0.69
  -4  -5  -4    1.23    1.17
   4   5   4    1.14    0.57
   4   5   4    1.74    0.87
   4   5   4    1.98    1.26
   4   5   5   55.64    1.55
  -4  -5  -5   53.11    2.05
   4   5   5   55.10    1.53
   4   5   5   53.69    2.70
   4   5   6  560.90   10.00
   4   5   6  561.32   11.69
   4   5   7   20.81    1.40
   4   5   7   21.04    0.96
   4   5   8   56.33    2.06
   4   5   8   62.55    1.62
   4   5   9   38.40    1.70
   4   5   9   35.31    1.15
   4   5  10  328.35    6.48
   4   5  10  318.20    6.21
   4   5  10  335.40    5.95
   4   5  11    5.35    0.65
   4   5  12   79.39    1.54
  -4  -6   9   19.77    0.91
  -4  -6   8  391.79    7.20
  -4  -6   7    5.94    1.23
  -4  -6   7    7.86    1.06
  -4  -6   6  552.45   10.37
  -4  -6   5    7.43    1.37
  -4  -6   4  825.20   15.09
  -4  -6   4  832.88   14.91
   4   6  -3   -0.49    1.16
   4   6  -3   -0.16    0.54
  -4  -6   3    0.58    1.35
   4   6  -3    0.83    1.92
  -4  -6   3    0.69    1.17
   4   6  -2 2657.63   44.98
  -4  -6   2 2644.54   45.56
   4   6  -2 2625.10   48.61
  -4  -6   2 2678.72   45.38
   4   6  -2 2644.63   47.23
   4   6  -1   14.64    0.93
  -4  -6   1   11.69    1.53
   4   6  -1   12.41    2.20
  -4  -6   1   14.91    1.38
   4   6  -1   14.49    1.85
  -4  -6   0  263.40    5.71
   4   6   0  263.06    7.75
   4   6   0  272.21    7.17
  -4  -6   0  261.77    5.54
   4   6   0  267.31    5.23
   4   6   1    0.20    0.70
   4   6   1   -0.29    1.67
  -4  -6  -1    0.78    1.14
   4   6   1   -1.30    1.32
   4   6   2 1811.43   34.74
  -4  -6  -2 1821.91   32.03
   4   6   2 1885.78   31.74
   4   6   3   32.77    1.27
  -4  -6  -3   32.04    1.83
   4   6   3   31.32    2.30
   4   6   3   33.34    1.40
   4   6   4  463.33    8.38
  -4  -6  -4  442.67    8.82
   4   6   4  451.42   10.34
   4   6   4  452.24    8.15
   4   6   4  475.87    8.63
   4   6   5    0.22    0.59
  -4  -6  -5    1.02    1.29
   4   6   5    1.13    0.57
   4   6   5    1.73    1.24
   4   6   5   -0.21    0.88
   4   6   6 1098.12   18.90
   4   6   7   17.27    1.28
   4   6   7   15.24    0.86
   4   6   8  607.50   11.15
   4   6   8  608.85   10.70
   4   6   9    2.57    1.02
   4   6   9    1.53    0.85
   4   6   9    2.65    0.53
   4   6  10  886.52   15.28
   4   6  10  884.98   14.81
   4   6  11    7.77    0.45
  -4  -7   8   79.85    1.92
  -4  -7   8   74.62    1.71
  -4  -7   7   16.66    1.02
  -4  -7   6   12.76    1.12
  -4  -7   5   31.33    1.74
  -4  -7   5   33.52    1.56
  -4  -7   4  304.76    6.27
  -4  -7   4  298.49    6.02
   4   7  -3   16.36    0.84
  -4  -7   3   17.30    1.64
   4   7  -2    5.43    0.70
  -4  -7   2    6.71    1.51
  -4  -7   2    5.03    1.25
  -4  -7   1   85.31    2.88
  -4  -7   1   88.71    2.71
   4   7  -1   90.93    2.24
   4   7   0  116.39    4.80
  -4  -7   0  111.51    7.11
   4   7   0  118.53    4.36
  -4  -7   0  120.34    3.25
   4   7   0  125.11    2.82
   4   7   1    9.78    1.98
  -4  -7  -1   10.65    1.45
   4   7   1    8.49    1.66
   4   7   1    9.54    0.93
   4   7   1    9.52    0.89
  -4  -7  -2   40.94    1.99
  -4  -7  -2   35.44    4.64
   4   7   2   41.38    1.54
  -4  -7  -3   87.63    2.83
   4   7   3   91.48    2.43
   4   7   3   95.18    2.30
   4   7   4  841.88   14.70
  -4  -7  -4  810.50   15.23
   4   7   4  856.30   14.96
   4   7   5    7.91    0.71
  -4  -7  -5    9.05    1.52
   4   7   5    9.38    0.65
   4   7   5    9.20    1.05
   4   7   6    1.28    0.51
  -4  -7  -6    1.44    1.23
   4   7   6    1.34    0.53
   4   7   7   27.60    0.95
   4   7   8  250.47    4.60
   4   7   9   32.37    0.91
   4   7  10   92.02    1.81
  -4  -8   7    4.92    0.62
  -4  -8   6  362.66    6.60
  -4  -8   6  372.17    6.79
  -4  -8   5    0.91    0.89
  -4  -8   4  378.38    7.15
   4   8  -3   14.76    0.68
  -4  -8   3   13.46    1.37
  -4  -8   3   16.16    1.35
   4   8  -2  269.60    5.05
  -4  -8   2  272.75    5.68
   4   8  -1    5.40    0.68
  -4  -8   1    5.61    1.58
  -4  -8   0 1179.75   20.78
  -4  -8   0 1165.32   20.60
   4   8   0 1158.83   20.11
  -4  -8  -1   10.38    1.48
   4   8   1    8.87    0.90
   4   8   1    7.86    0.78
  -4  -8  -2  190.89    4.44
   4   8   2  192.63    4.03
   4   8   3    1.78    0.65
  -4  -8  -3    0.97    1.45
  -4  -8  -3    2.11    1.39
   4   8   3    1.74    0.84
   4   8   4 1150.08   19.43
  -4  -8  -4 1133.38   20.04
  -4  -8  -4 1087.97   19.97
   4   8   5    7.59    0.63
  -4  -8  -5    7.75    1.38
  -4  -8  -6  174.58    3.64
   4   8   6  161.41    3.06
   4   8   7    0.69    0.37
   4   8   8  402.67    7.15
   4   8   8  386.23    6.75
   4   8   9   10.31    0.77
   4   8   9   11.48    0.40
  -4  -9   4    3.35    0.66
   4   9  -4    2.06    0.40
  -4  -9   3   27.72    1.20
   4   9  -3   27.26    0.87
  -4  -9   2   54.97    1.83
  -4  -9   2   57.57    1.80
   4   9  -2   57.17    1.45
   4   9  -1   23.95    0.83
  -4  -9   1   25.48    1.53
  -4  -9   1   25.76    1.42
   4   9  -1   24.51    0.98
   4   9   0   12.70    0.69
  -4  -9   0   12.56    1.43
   4   9   0   13.31    0.84
   4   9   1   46.38    1.26
   4   9   1   43.11    1.38
  -4  -9  -2  133.79    3.31
  -4  -9  -2  129.64    3.20
   4   9   3    4.93    0.56
  -4  -9  -3    4.79    1.31
   4   9   4    7.54    0.56
  -4  -9  -4    9.24    1.29
  -4  -9  -5   64.93    1.92
   4   9   6  106.55    2.32
   4   9   7    9.81    0.67
  -4 -10  -2  284.58    5.26
   5  -4  -5    8.75    0.51
   5  -4  -5    9.68    0.44
   5  -4  -4  475.68    8.13
   5  -4  -4  455.50    8.04
   5  -4  -3    4.49    0.64
   5  -4  -3    4.64    0.47
   5  -4  -2   54.24    1.47
   5  -4  -1   38.18    1.27
   5  -4   0  633.57   11.06
   5  -4   1    2.23    0.56
   5  -4   2  132.52    2.57
   5  -3  -7    7.85    0.62
   5  -3  -7    7.30    0.38
   5  -3  -6   80.38    1.67
   5  -3  -6   82.68    1.91
   5  -3  -6   78.37    1.66
   5  -3  -5    8.74    0.72
   5  -3  -5    9.25    0.81
   5  -3  -5   10.25    0.55
   5  -3  -4  586.21   10.15
   5  -3  -4  602.76   10.39
   5  -3  -4  583.66   10.43
   5  -3  -4  569.10   10.16
   5  -3  -3   41.59    1.18
   5  -3  -3   39.11    1.14
   5  -3  -2  255.15    5.03
   5  -3  -2  256.84    4.79
   5  -3  -2  245.63    4.99
   5  -3  -2  254.64    4.74
   5  -3  -2  249.86    4.86
   5  -3  -1   -0.04    0.58
   5  -3  -1    0.58    0.58
   5  -3  -1    1.87    0.87
   5  -3  -1   -0.82    0.89
   5  -3  -1   -0.29    0.52
   5  -3  -1    0.34    0.69
   5  -3   0  519.45    9.16
   5  -3   0  510.17    9.40
   5  -3   0  509.39    9.16
   5  -3   0  510.61    9.12
   5  -3   0  516.78    9.09
   5  -3   1   22.11    0.94
   5  -3   1   22.34    1.12
   5  -3   1   23.24    0.96
   5  -3   2   83.80    1.95
   5  -3   2   78.16    1.90
   5  -3   2   83.47    2.04
   5  -3   2   82.68    2.01
   5  -3   3    2.99    0.58
   5  -3   3    3.96    0.54
   5  -3   4  681.03   11.88
   5  -3   4  696.73   11.93
   5  -3   5   30.87    0.92
   5  -3   6   83.18    1.69
   5  -2  -9    1.13    0.35
   5  -2  -8    4.09    0.63
   5  -2  -7   25.52    0.86
   5  -2  -7   23.59    1.13
   5  -2  -6  198.96    3.82
   5  -2  -6  208.52    3.89
   5  -2  -5    2.96    0.48
   5  -2  -5    1.82    0.72
   5  -2  -5    3.12    0.55
   5  -2  -4  135.98    2.75
   5  -2  -4  129.89    3.01
   5  -2  -4  137.04    2.80
   5  -2  -4  132.38    3.19
   5  -2  -4  130.06    2.73
   5  -2  -3   55.74    1.49
   5  -2  -3   57.48    1.52
   5  -2  -3   56.07    1.47
   5  -2  -3   56.39    1.90
   5  -2  -3   55.05    1.44
   5  -2  -2  596.87   10.47
   5  -2  -2  600.10   10.83
   5  -2  -2  602.30   10.53
   5  -2  -2  587.45   10.79
   5  -2  -2  569.89   10.35
   5  -2  -2  607.61   10.89
   5  -2  -2  587.40   10.42
   5  -2  -1    3.82    0.68
   5  -2  -1    3.87    0.69
   5  -2  -1    1.47    0.98
   5  -2  -1    3.08    0.60
   5  -2   0  191.06    3.81
   5  -2   0  183.36    4.11
   5  -2   0  187.89    3.82
   5  -2   0  192.19    3.75
   5  -2   0  190.14    3.96
   5  -2   1   17.82    0.96
   5  -2   1   15.89    1.09
   5  -2   1   18.27    0.88
   5  -2   1   18.22    1.08
   5  -2   2  600.00   10.82
   5  -2   2  574.10   10.52
   5  -2   2  610.37   10.63
   5  -2   2  599.82   10.71
   5  -2   2  564.75   10.73
   5  -2   2  600.77   10.55
   5  -2   2  596.46   10.54
   5  -2   3    0.92    0.60
   5  -2   3    1.62    0.56
   5  -2   3    0.93    0.64
   5  -2   3    2.85    0.83
   5  -2   3    1.35    0.90
   5  -2   3    2.04    0.64
   5  -2   3    2.06    0.65
   5  -2   4   18.37    0.85
   5  -2   4   16.92    1.05
   5  -2   4   16.36    0.77
   5  -2   4   17.85    0.92
   5  -2   4   15.80    1.14
   5  -2   5   38.19    1.12
   5  -2   5   37.39    1.38
   5  -2   5   36.66    1.19
   5  -2   5   36.23    1.40
   5  -2   6  805.13   14.50
   5  -2   6  823.97   14.38
   5  -2   7    4.06    0.73
   5  -2   7    3.80    0.70
   5  -2   8  136.98    2.67
   5  -1  -9   31.42    0.84
   5  -1  -9   30.85    1.01
   5  -1  -8  121.70    2.49
   5  -1  -8  128.31    2.78
   5  -1  -7    2.16    0.89
   5  -1  -6  557.95    9.62
   5  -1  -6  560.84    9.56
   5  -1  -6  543.07    9.99
   5  -1  -5   18.87    0.78
   5  -1  -5   18.20    0.91
   5  -1  -5   19.55    1.03
   5  -1  -5   18.85    1.31
   5  -1  -4  366.92    6.83
   5  -1  -4  390.31    7.11
   5  -1  -4  383.52    6.94
   5  -1  -4  386.19    7.00
   5  -1  -4  381.65    7.18
   5  -1  -4  384.55    7.53
   5  -1  -3    2.44    0.59
   5  -1  -3    1.53    0.68
   5  -1  -3    1.22    0.91
   5  -1  -3    1.76    0.59
   5  -1  -2 1132.50   18.78
   5  -1  -2 1077.95   18.85
   5  -1  -2 1059.60   18.68
   5  -1  -2 1081.24   19.10
   5  -1  -2 1087.20   18.68
   5  -1  -1   21.41    1.01
   5  -1  -1   17.71    0.95
   5  -1  -1   24.04    1.44
   5  -1  -1   18.06    1.27
   5  -1  -1   16.81    0.76
   5  -1  -1   20.34    1.30
   5  -1  -1   20.68    1.35
   5  -1  -1   20.10    0.86
   5  -1   0  112.77    2.60
   5  -1   0  111.37    2.51
   5  -1   0  117.29    3.03
   5  -1   0  111.20    2.89
   5  -1   0  115.70    3.01
   5  -1   0  117.46    2.51
   5  -1   1    3.71    0.70
   5  -1   1    2.96    1.15
   5  -1   1    3.93    0.63
   5  -1   1    3.44    0.97
   5  -1   2 1014.72   17.76
   5  -1   2 1036.02   17.97
   5  -1   2  996.00   18.24
   5  -1   2 1022.11   17.70
   5  -1   2 1038.76   17.91
   5  -1   3   48.05    1.54
   5  -1   3   50.32    1.69
   5  -1   3   52.02    2.04
   5  -1   3   48.19    1.48
   5  -1   3   48.49    1.59
   5  -1   4  134.93    2.96
   5  -1   4  128.07    3.18
   5  -1   4  137.48    2.90
   5  -1   4  144.86    3.07
   5  -1   4  145.19    3.11
   5  -1   4  136.49    2.99
   5  -1   5    0.25    0.57
   5  -1   5    1.34    1.04
   5  -1   5    0.27    0.46
   5  -1   5    0.91    0.65
   5  -1   5   -0.53    1.03
   5  -1   6  593.42   10.42
   5  -1   6  582.27   10.85
   5  -1   6  610.42   10.60
   5  -1   7   16.76    1.20
   5  -1   7   19.45    0.87
   5  -1   8  136.24    2.99
   5  -1   8  135.40    2.74
   5  -1   8  141.02    2.92
   5  -1   9    5.99    0.69
   5  -1   9    6.05    0.45
   5   0 -10    3.98    0.33
  -5   0   9   70.06    1.54
   5   0  -9   71.72    1.57
   5   0  -9   70.86    1.69
   5   0  -8  279.69    5.00
  -5   0   8  264.96    4.94
   5   0  -8  265.45    5.25
   5   0  -7    5.90    0.69
   5   0  -7    5.05    0.97
   5   0  -6    7.61    0.78
   5   0  -6    5.40    1.09
   5   0  -5   29.63    0.93
   5   0  -5   30.71    1.59
   5   0  -4  632.30   11.33
   5   0  -4  634.09   11.79
   5   0  -3   10.24    0.70
   5   0  -3    8.10    0.87
   5   0  -3    6.87    2.09
   5   0  -3    9.82    1.05
   5   0  -3    9.64    1.24
   5   0  -2   10.39    0.75
   5   0  -2    9.12    0.91
   5   0  -2   12.46    2.16
   5   0  -2    8.66    1.08
   5   0  -2   12.16    1.22
   5   0  -2   10.69    0.63
   5   0  -1   89.56    2.17
   5   0  -1   90.53    2.27
   5   0  -1   83.14    4.09
   5   0  -1   88.98    2.48
   5   0  -1   89.84    2.60
   5   0  -1   94.01    2.03
   5   0   0   91.37    2.21
   5   0   0   82.25    2.15
   5   0   0   82.99    3.97
   5   0   0   90.52    2.46
   5   0   0   87.72    2.77
   5   0   0   90.40    2.01
   5   0   1    7.74    0.70
   5   0   1    9.40    0.86
   5   0   1    8.99    1.10
   5   0   1   10.59    1.46
   5   0   1    8.02    0.63
   5   0   1    8.84    1.09
   5   0   2  292.08    5.68
   5   0   2  290.29    6.25
   5   0   2  293.81    5.50
   5   0   2  293.67    5.82
   5   0   3   51.73    1.85
   5   0   3   61.42    1.77
   5   0   3   58.54    1.86
   5   0   3   53.34    2.20
   5   0   3   60.71    1.58
   5   0   3   58.30    1.61
   5   0   3   56.06    1.84
   5   0   4 1138.11   21.01
   5   0   4 1218.84   20.76
   5   0   4 1185.92   21.32
   5   0   4 1207.46   20.58
   5   0   4 1218.03   20.78
   5   0   5    4.39    0.69
   5   0   5    4.52    1.26
   5   0   5    3.43    0.81
   5   0   5    4.23    0.73
   5   0   5    3.41    0.67
   5   0   6    7.59    0.70
   5   0   6    8.25    1.32
   5   0   6    7.79    0.93
   5   0   6    6.99    0.76
   5   0   6    6.91    0.69
   5   0   7   31.29    1.01
   5   0   7   31.89    1.65
   5   0   7   30.90    1.24
   5   0   7   33.82    1.18
   5   0   7   34.54    1.52
   5   0   8  371.61    7.15
   5   0   8  375.86    6.77
   5   0   8  370.18    6.99
   5   0   9    6.89    0.95
   5   0   9    7.31    0.57
   5   0   9    7.41    0.72
   5   0  10  143.65    2.82
   5   0  10  137.07    2.58
  -5  -1  10  177.46    3.26
   5   1 -10  177.73    3.22
  -5  -1   9    1.91    0.64
  -5  -1   9    1.58    0.65
   5   1  -9    1.10    0.49
   5   1  -8 1425.33   23.45
  -5  -1   8 1392.01   23.52
   5   1  -8 1382.71   23.63
   5   1  -7   21.13    0.98
   5   1  -7   18.18    1.16
   5   1  -6  480.29    8.52
   5   1  -6  447.67    8.77
   5   1  -5    0.33    0.70
   5   1  -5    0.72    0.98
   5   1  -4 1009.65   17.46
   5   1  -4 1003.43   17.98
   5   1  -3   74.46    1.74
   5   1  -3   73.62    2.02
   5   1  -3   75.63    2.35
   5   1  -2  737.54   12.76
   5   1  -2  727.34   16.39
   5   1  -2  713.95   13.02
   5   1  -2  742.11   13.35
   5   1  -1   -0.61    1.70
   5   1  -1    1.71    0.90
   5   1  -1    1.39    0.94
   5   1   0 1727.93   32.57
   5   1   0 1707.84   29.43
   5   1   0 1710.84   29.15
   5   1   1   12.81    0.91
   5   1   1   15.77    1.16
   5   1   1   13.65    1.20
   5   1   1   12.62    0.85
   5   1   2  324.58    6.22
   5   1   2  331.93    6.36
   5   1   2  323.43    5.99
   5   1   2  326.59    6.12
   5   1   3   12.78    0.94
   5   1   3   12.09    0.81
   5   1   3   11.92    0.87
   5   1   4 1655.33   29.83
   5   1   4 1723.39   29.56
   5   1   4 1713.72   30.24
   5   1   4 1772.67   29.44
   5   1   4 1747.77   29.67
   5   1   5   55.65    2.02
   5   1   5   58.48    1.69
   5   1   5   54.01    2.24
   5   1   5   59.36    1.61
   5   1   5   56.87    1.61
   5   1   6  326.46    6.57
   5   1   6  332.32    6.25
   5   1   6  339.88    6.83
   5   1   6  334.15    6.18
   5   1   6  328.74    6.15
   5   1   7    2.31    0.98
   5   1   7    1.90    0.61
   5   1   7    0.80    0.60
   5   1   8  898.08   15.44
   5   1   8  909.83   16.13
   5   1   8  912.72   15.83
   5   1   8  881.26   15.58
   5   1   8  925.09   15.94
   5   1   9   24.61    1.41
   5   1   9   26.83    1.11
   5   1   9   24.87    0.88
   5   1   9   24.81    1.08
   5   1   9   24.86    0.85
   5   1  10   80.19    2.02
   5   1  10   73.63    1.55
  -5  -2  10   87.59    1.89
  -5  -2  10   96.59    1.93
   5   2  -9    5.00    0.43
  -5  -2   9    5.05    0.78
  -5  -2   9    6.09    0.75
   5   2  -8    1.51    0.53
  -5  -2   8    1.37    0.86
  -5  -2   8    2.55    0.82
   5   2  -7  108.80    2.40
  -5  -2   7  104.98    2.54
  -5  -2   7  105.56    2.53
   5   2  -7  102.54    2.45
  -5  -2   6  391.91    7.36
  -5  -2   6  394.55    7.35
   5   2  -6  394.16    7.44
  -5  -2   5    5.70    0.95
   5   2  -5    5.89    0.98
  -5  -2   4   73.41    2.02
   5   2  -4   75.33    2.24
   5   2  -3   80.70    4.38
   5   2  -3   86.72    2.45
   5   2  -3   86.53    2.12
   5   2  -2 1149.78   21.75
   5   2  -2 1093.97   22.94
   5   2  -2 1104.78   19.50
   5   2  -2 1120.94   19.81
   5   2  -2 1145.46   19.45
   5   2  -1   30.55    2.81
   5   2  -1   40.82    1.50
   5   2  -1   39.97    1.32
   5   2  -1   35.13    2.38
   5   2  -1   34.95    1.15
   5   2   0   70.52    2.01
   5   2   0   61.34    1.77
   5   2   0   67.82    3.22
   5   2   0   63.98    2.05
   5   2   0   70.72    1.82
   5   2   1   52.12    1.58
   5   2   1   49.86    1.36
   5   2   1   53.42    1.83
   5   2   2  471.76    8.81
   5   2   2  480.36    8.82
   5   2   2  475.38    8.61
   5   2   2  482.01    9.01
   5   2   2  495.72   11.02
   5   2   3    3.84    1.35
   5   2   3    4.82    0.71
   5   2   3    5.81    0.74
   5   2   3    4.59    0.64
   5   2   3    4.16    0.88
   5   2   3    5.89    0.76
   5   2   4  216.60    4.26
   5   2   4  208.71    4.97
   5   2   4  201.19    4.14
   5   2   4  217.23    4.26
   5   2   4  224.68    4.45
   5   2   5  102.91    2.45
   5   2   5  105.53    3.13
   5   2   5  106.49    2.41
   5   2   6 1127.23   20.06
   5   2   6 1122.29   20.66
   5   2   6 1096.66   20.02
   5   2   7    8.26    1.26
   5   2   7    8.26    0.71
   5   2   7   10.08    1.25
   5   2   7    8.85    0.76
   5   2   7    9.55    0.74
   5   2   8  147.96    3.36
   5   2   8  138.67    2.87
   5   2   8  137.39    3.22
   5   2   8  142.14    2.90
   5   2   8  140.65    2.82
   5   2   9   26.98    1.29
   5   2   9   25.33    0.84
   5   2   9   26.44    1.10
   5   2  10  556.70    9.95
   5   2  10  567.29    9.76
   5   2  10  567.09    9.52
   5   2  11    3.94    0.31
  -5  -3  10  660.02   11.51
  -5  -3  10  680.31   11.52
  -5  -3   9   25.90    1.13
  -5  -3   9   27.29    1.08
   5   3  -8  319.55    5.88
  -5  -3   8  331.28    6.20
  -5  -3   8  338.32    6.17
  -5  -3   7    0.03    0.98
  -5  -3   7   -0.13    0.88
  -5  -3   6 1083.13   18.96
  -5  -3   6 1086.94   18.91
  -5  -3   5   14.72    1.23
  -5  -3   5   15.38    1.18
  -5  -3   4  107.75    2.76
   5   3  -4  107.33    4.85
   5   3  -4  100.07    4.68
  -5  -3   4  109.21    2.70
   5   3  -4  113.00    2.42
   5   3  -3    0.75    1.72
   5   3  -3    0.72    1.16
   5   3  -3    1.12    1.78
  -5  -3   3    1.48    0.92
   5   3  -3    0.99    0.61
   5   3  -2 2098.77   39.00
   5   3  -2 2091.77   39.34
  -5  -3   2 2081.39   35.91
   5   3  -2 2140.67   35.85
   5   3  -2 2146.71   38.22
   5   3  -2 2101.94   36.00
   5   3  -1   90.40    4.10
   5   3  -1   87.80    4.21
   5   3  -1   92.58    3.81
   5   3  -1   90.45    2.29
   5   3  -1   88.10    2.43
   5   3   0  981.22   20.01
   5   3   0 1025.10   19.97
   5   3   0 1009.50   17.59
   5   3   0  986.75   17.70
   5   3   0 1033.72   17.47
   5   3   1    1.16    1.40
   5   3   1    1.12    0.67
   5   3   1    0.94    0.85
   5   3   1    0.63    0.62
   5   3   2  414.24    9.80
   5   3   2  397.83    9.75
   5   3   2  413.74    7.72
   5   3   2  418.96    7.46
   5   3   2  429.55    7.87
   5   3   2  421.07    7.66
   5   3   3   32.30    1.14
   5   3   3   31.10    2.31
   5   3   3   31.36    1.21
   5   3   3   31.44    1.06
   5   3   3   33.37    1.35
   5   3   3   31.86    1.22
   5   3   4  164.60    3.30
   5   3   4  165.00    3.38
   5   3   4  153.79    4.99
   5   3   4  158.97    3.26
   5   3   4  157.12    3.38
   5   3   5    4.74    0.61
   5   3   5    4.13    1.29
   5   3   5    4.87    1.30
   5   3   5    5.68    0.68
   5   3   5    5.65    0.68
   5   3   6 1818.40   31.71
   5   3   6 1850.13   31.11
   5   3   6 1784.55   31.01
   5   3   6 1874.12   31.17
   5   3   7   35.47    1.63
   5   3   7   34.67    1.19
   5   3   7   37.41    1.24
   5   3   8  129.57    2.80
   5   3   8  143.88    2.89
   5   3   9    4.66    0.69
   5   3   9    6.58    0.60
   5   3  10  526.92    9.40
   5   3  11   20.03    0.60
  -5  -4  10   36.20    0.93
  -5  -4   9   54.68    1.60
  -5  -4   9   58.71    1.54
  -5  -4   8  393.76    6.91
  -5  -4   8  396.96    6.81
  -5  -4   7    5.77    1.09
  -5  -4   7    5.30    0.96
  -5  -4   6    0.90    1.09
  -5  -4   6    1.40    0.97
  -5  -4   5   75.62    2.28
  -5  -4   5   69.30    2.12
  -5  -4   4  234.74    4.96
  -5  -4   4  235.54    4.86
   5   4  -4  235.78    4.47
  -5  -4   3    2.51    1.16
   5   4  -3    4.91    2.11
   5   4  -3    1.85    1.61
  -5  -4   3    1.91    1.02
   5   4  -3    2.00    0.61
   5   4  -3    2.65    1.26
   5   4  -2  139.87    5.53
   5   4  -2  148.95    4.93
   5   4  -2  149.22    5.43
  -5  -4   2  155.03    3.44
   5   4  -2  149.84    3.21
   5   4  -1  131.62    4.57
   5   4  -1  128.96    5.08
  -5  -4   1  125.60    3.02
   5   4  -1  131.92    2.87
   5   4  -1  123.24    2.83
   5   4  -1  126.39    2.63
   5   4   0  855.85   17.34
   5   4   0  856.71   17.82
   5   4   0  854.53   14.95
   5   4   0  852.58   14.90
   5   4   0  840.53   14.72
   5   4   1   35.90    2.51
   5   4   1   31.89    2.63
   5   4   1   34.66    1.32
   5   4   1   35.78    1.39
   5   4   2    8.85    1.88
   5   4   2    8.88    1.66
   5   4   2    9.48    0.94
   5   4   3   34.40    2.49
   5   4   3   36.95    1.33
   5   4   3   34.98    1.07
   5   4   4  814.03   16.39
   5   4   4  805.52   14.13
   5   4   4  804.78   13.98
   5   4   5   11.38    0.78
   5   4   5   10.21    0.73
   5   4   6  187.98    4.07
   5   4   6  193.16    4.31
   5   4   6  189.67    3.69
   5   4   6  191.22    3.78
   5   4   7   59.74    1.92
   5   4   7   63.68    1.61
   5   4   7   60.52    1.61
   5   4   8  422.61    7.57
   5   4   8  421.76    7.54
   5   4   9    5.06    0.99
   5   4   9    3.79    0.55
   5   4   9    5.41    0.57
   5   4  10   33.12    1.21
   5   4  10   35.06    0.95
   5   4  11   32.83    0.94
  -5  -5   9    0.42    0.63
  -5  -5   9    0.54    0.57
  -5  -5   8  611.80   10.90
  -5  -5   8  616.90   10.82
  -5  -5   7   19.78    1.30
  -5  -5   7   21.67    1.19
  -5  -5   6  272.41    5.51
  -5  -5   6  270.13    5.39
  -5  -5   5   -0.07    1.17
  -5  -5   5   -0.10    1.01
  -5  -5   4 1045.09   18.32
  -5  -5   4 1039.23   18.20
   5   5  -4 1025.34   17.73
  -5  -5   3   32.33    1.69
  -5  -5   3   29.88    1.58
   5   5  -3   34.01    1.17
  -5  -5   2   18.06    1.47
   5   5  -2   15.31    2.41
   5   5  -2   12.87    1.79
  -5  -5   2   15.42    1.32
  -5  -5   1    1.49    1.25
   5   5  -1    0.12    1.30
   5   5  -1    2.36    1.88
  -5  -5   1    0.24    1.07
   5   5   0 1296.61   24.51
   5   5   0 1251.15   25.09
  -5  -5   0 1265.76   22.11
   5   5   1   16.74    1.95
   5   5   1   20.38    2.32
  -5  -5  -1   17.00    1.32
   5   5   2  747.14   15.70
   5   5   2  760.98   16.28
   5   5   3    1.43    1.33
   5   5   4  564.25   10.28
   5   5   4  565.79    9.92
   5   5   5   56.43    1.84
   5   5   5   54.72    1.47
   5   5   6   82.59    2.28
   5   5   6   79.59    1.85
   5   5   6   82.77    2.28
   5   5   6   81.38    1.90
   5   5   7    0.60    0.98
   5   5   7    0.57    0.53
   5   5   8  726.29   13.07
   5   5   8  739.24   12.71
   5   5   9   18.10    1.10
   5   5   9   16.44    0.70
   5   5   9   17.24    0.67
   5   5  10   85.47    1.93
   5   5  10   82.40    1.69
  -5  -6   8    6.99    0.83
  -5  -6   7   53.58    1.72
  -5  -6   7   55.57    1.59
  -5  -6   6   84.47    2.37
  -5  -6   6   84.64    2.22
  -5  -6   5   24.41    1.53
  -5  -6   5   23.66    1.37
  -5  -6   4    3.93    1.29
  -5  -6   4    2.24    1.09
   5   6  -4    2.13    0.49
  -5  -6   3   81.35    2.59
  -5  -6   3   79.19    2.41
   5   6  -3   86.52    1.97
  -5  -6   2  337.62    6.88
  -5  -6   2  346.00    6.76
  -5  -6   1    0.91    1.31
  -5  -6   1    0.73    1.12
  -5  -6   0    4.39    1.21
   5   6   0    3.12    0.69
  -5  -6  -1  107.69    2.93
   5   6   1  108.73    2.55
  -5  -6  -2  120.79    3.15
   5   6   2  125.11    2.85
  -5  -6  -3   26.19    1.57
  -5  -6  -4   30.72    1.60
   5   6   5   38.94    1.53
   5   6   5   38.76    1.09
   5   6   6  410.31    7.42
   5   6   6  396.80    6.98
   5   6   7   19.12    1.18
   5   6   7   20.26    0.78
   5   6   8    3.69    0.88
   5   6   8    4.64    0.49
   5   6   9   32.97    1.23
   5   6   9   36.69    1.20
   5   6   9   34.67    0.90
   5   6   9   31.50    0.88
   5   6  10  260.85    4.75
   5   6  10  273.11    4.67
  -5  -7   6  736.53   12.97
  -5  -7   6  740.20   12.86
  -5  -7   5   19.06    1.33
  -5  -7   5   18.30    1.15
  -5  -7   4  361.56    7.10
  -5  -7   4  373.27    6.98
  -5  -7   3   -0.15    1.22
  -5  -7   3    2.40    1.09
   5   7  -3    1.86    0.49
  -5  -7   2 1129.03   19.78
  -5  -7   1   26.91    1.59
   5   7  -1   25.60    1.04
  -5  -7   0  283.14    5.76
   5   7   0  276.46    5.31
  -5  -7  -1    3.13    1.26
   5   7   1    2.64    0.76
  -5  -7  -2 1045.06   18.59
   5   7   2 1055.59   18.28
  -5  -7  -3   10.46    1.34
   5   7   3    8.72    0.90
  -5  -7  -4  227.84    4.80
   5   7   5    1.17    0.85
   5   7   6  950.06   16.56
   5   7   7   26.28    1.15
   5   7   7   23.71    0.72
   5   7   8  461.42    8.05
   5   7   8  460.31    7.99
   5   7   8  436.99    7.69
   5   7   9    1.52    0.55
   5   7   9    1.32    0.28
  -5  -8   5   28.01    1.00
  -5  -8   4  105.24    2.41
  -5  -8   3   20.66    1.19
   5   8  -3   16.79    0.57
  -5  -8   2   22.60    1.39
  -5  -8   2   24.27    1.37
  -5  -8   1   96.35    2.62
  -5  -8   1   93.32    2.48
   5   8  -1   88.67    2.03
  -5  -8   0  359.59    6.80
   5   8   0  344.06    6.38
  -5  -8  -1   11.03    1.31
   5   8   1   12.10    0.84
  -5  -8  -2   28.85    1.53
   5   8   2   28.21    1.14
  -5  -8  -3   55.17    1.93
  -5  -8  -4  115.27    2.89
   5   8   5   13.84    0.91
  -5  -8  -5   12.53    1.17
   5   8   6   46.34    1.31
  -5  -8  -6   38.03    1.29
   5   8   7   42.64    1.22
  -5  -9   2  283.45    5.21
  -5  -9   1    3.09    0.87
  -5  -9   1    3.37    0.87
   5   9  -1    2.65    0.34
  -5  -9   0  999.75   16.81
  -5  -9   0 1009.88   16.80
  -5  -9  -1   24.64    1.22
  -5  -9  -2  221.74    4.42
  -5  -9  -3    0.99    0.92
   5   9   4  534.28    9.14
  -5  -9  -4  538.97    9.30
   5   9   4  514.77    8.99
   5   9   5    5.16    0.50
   6  -2  -4  613.50   10.54
   6  -2  -3   33.20    0.88
   6  -2  -3   35.66    1.02
   6  -2  -2   57.13    1.33
   6  -2  -2   60.47    1.45
   6  -2  -2   56.44    1.39
   6  -2  -1    4.41    0.49
   6  -2  -1    5.05    0.66
   6  -2  -1    3.68    0.54
   6  -2   0  778.92   13.17
   6  -2   0  769.48   13.19
   6  -2   0  757.64   13.14
   6  -2   1   29.92    0.90
   6  -2   1   28.60    0.88
   6  -2   2  217.29    3.96
   6  -2   3    5.35    0.43
   6  -1  -6  295.66    5.29
   6  -1  -5   13.75    0.79
   6  -1  -4  247.37    4.43
   6  -1  -3   32.04    0.95
   6  -1  -3   33.47    1.12
   6  -1  -2  743.49   12.98
   6  -1  -2  760.27   13.06
   6  -1  -2  760.71   13.16
   6  -1  -2  764.54   13.25
   6  -1  -1    0.84    0.50
   6  -1  -1    0.78    0.50
   6  -1  -1    0.54    0.72
   6  -1   0  112.16    2.36
   6  -1   0  107.94    2.35
   6  -1   0  113.20    2.53
   6  -1   0  111.44    2.48
   6  -1   1   67.84    1.64
   6  -1   1   66.59    1.72
   6  -1   2  521.22    9.01
   6  -1   2  496.55    8.96
   6  -1   2  513.56    9.01
   6  -1   3    3.40    0.48
   6  -1   3    2.97    0.72
   6  -1   4  245.51    4.46
   6  -1   4  241.59    4.59
   6  -1   5   16.53    0.63
   6  -1   5   19.75    0.82
   6  -1   6  833.99   14.22
   6   0  -7    0.89    0.28
   6   0  -7    0.95    0.43
   6   0  -6  403.76    7.23
   6   0  -6  436.74    7.43
   6   0  -5   20.10    0.70
   6   0  -5   21.05    1.01
   6   0  -4  206.37    3.88
   6   0  -4  196.38    3.70
   6   0  -4  197.95    4.03
   6   0  -3    4.54    0.65
   6   0  -3    3.46    0.53
   6   0  -3    3.92    0.90
   6   0  -2  498.52    8.75
   6   0  -2  487.86    8.84
   6   0  -2  504.88    8.97
   6   0  -2  504.18    9.12
   6   0  -1   87.89    1.95
   6   0  -1   82.52    1.92
   6   0  -1   84.35    2.18
   6   0   0  141.15    2.89
   6   0   0  145.99    3.14
   6   0   1    8.62    0.73
   6   0   1    7.99    1.08
   6   0   1    9.15    0.95
   6   0   2  828.20   14.24
   6   0   2  807.29   14.60
   6   0   2  817.56   14.34
   6   0   3   26.90    1.01
   6   0   3   27.79    1.38
   6   0   3   25.14    1.09
   6   0   4    1.67    0.44
   6   0   5    5.59    0.55
   6   0   5    5.81    0.63
   6   0   5    5.75    0.89
   6   0   6  335.69    5.89
   6   0   6  332.35    5.99
   6   0   7   47.17    1.25
   6   1  -7    6.04    0.50
   6   1  -7    6.36    0.43
   6   1  -7    6.72    0.50
   6   1  -6   68.39    1.55
   6   1  -6   66.72    1.62
   6   1  -5   31.61    1.21
   6   1  -4  208.41    4.03
   6   1  -4  199.39    4.14
   6   1  -3    7.19    0.77
   6   1  -3    6.52    1.00
   6   1  -2   34.95    1.06
   6   1  -2   36.60    1.25
   6   1  -2   37.73    1.59
   6   1  -2   35.04    1.46
   6   1  -1   63.72    1.58
   6   1  -1   62.33    1.66
   6   1  -1   59.86    2.09
   6   1  -1   63.62    1.96
   6   1   0 1117.48   18.82
   6   1   0 1065.69   18.77
   6   1   0 1057.99   19.37
   6   1   0 1134.97   19.13
   6   1   1    8.77    0.74
   6   1   1    8.40    1.26
   6   1   1    9.40    0.98
   6   1   2  145.52    3.02
   6   1   2  137.44    3.52
   6   1   3   54.87    1.55
   6   1   3   53.78    2.04
   6   1   4  277.38    5.24
   6   1   5    0.45    0.50
   6   1   5   -0.02    0.54
   6   1   6  132.94    2.65
   6   1   6  132.56    2.71
   6   1   6  138.19    3.04
   6   1   7   25.22    0.75
   6   1   7   26.89    0.83
   6   1   8  615.52   10.62
   6   2  -8  656.88   11.16
   6   2  -7   44.30    1.11
   6   2  -6  207.44    3.82
   6   2  -6  193.60    3.74
   6   2  -5    1.30    0.60
   6   2  -5    1.67    0.71
   6   2  -4  349.62    6.54
   6   2  -3   18.95    1.00
   6   2  -3   21.63    1.17
   6   2  -2  218.56    4.10
   6   2  -2  225.37    4.54
   6   2  -1    1.27    0.53
   6   2  -1    0.21    0.89
   6   2   0  760.30   13.14
   6   2   0  741.53   13.39
   6   2   1   69.53    1.72
   6   2   1   75.81    2.07
   6   2   2  209.95    4.91
   6   2   2  216.69    4.42
   6   2   3    2.12    0.65
   6   2   3    1.01    0.81
   6   2   4  972.80   17.17
   6   2   4  951.09   16.55
   6   2   5   36.38    1.14
   6   2   5   38.52    1.67
   6   2   5   37.07    1.09
   6   2   6    9.11    0.61
   6   2   6    8.01    1.07
   6   2   6    6.97    0.56
   6   2   7   12.82    0.62
   6   2   7   14.33    0.94
   6   2   8  280.57    5.11
   6   3  -7   94.86    1.91
   6   3  -6  189.89    3.63
   6   3  -5   18.74    0.89
   6   3  -4   14.58    0.85
   6   3  -3   59.04    1.66
   6   3  -2  284.36    5.47
   6   3  -1    6.99    0.76
   6   3  -1    6.27    0.90
   6   3   0   39.49    1.37
   6   3   0   41.92    1.49
   6   3   0   39.37    1.21
   6   3   1   66.92    1.82
   6   3   1   65.51    1.90
   6   3   1   62.99    1.65
   6   3   2  525.71    9.55
   6   3   2  538.12    9.65
   6   3   2  531.06    9.46
   6   3   3   24.72    1.66
   6   3   3   25.10    0.84
   6   3   3   27.29    1.09
   6   3   4    9.14    1.34
   6   3   4    8.91    0.60
   6   3   4    9.37    0.78
   6   3   5   72.26    2.14
   6   3   5   75.66    2.31
   6   3   5   73.05    1.68
   6   3   6  594.95   10.55
   6   3   6  602.69   10.66
   6   3   6  573.43   10.16
   6   3   6  582.64   10.22
   6   3   7    0.59    0.45
   6   3   7    0.98    0.77
   6   3   7    1.51    0.44
   6   3   8  134.56    2.61
   6   3   8  145.61    2.85
   6   3   8  135.25    2.74
   6   3   8  148.28    2.66
   6   4  -7    0.20    0.33
  -6  -4   7    0.89    0.52
   6   4  -6 1000.43   16.87
  -6  -4   6  975.28   16.90
  -6  -4   5   17.77    0.99
  -6  -4   4  601.27   10.61
   6   4  -3    5.53    0.63
   6   4  -2  823.80   13.92
   6   4  -2  777.40   13.84
   6   4  -1   53.54    1.49
   6   4  -1   47.57    1.46
   6   4   0  180.73    3.69
   6   4   0  179.78    3.68
   6   4   0  180.90    3.50
   6   4   1    2.32    0.61
   6   4   1    1.11    0.65
   6   4   2 1187.75   20.48
   6   4   3   54.26    1.57
   6   4   3   62.61    1.71
   6   4   4  421.01    8.25
   6   4   4  433.30    7.68
   6   4   5    0.66    0.96
   6   4   5    1.16    0.44
   6   4   5    1.60    0.67
   6   4   6  839.64   14.06
   6   4   6  773.66   13.59
   6   4   7   41.48    1.07
   6   4   7   42.37    1.12
   6   4   8  115.45    2.43
   6   4   8  113.63    2.14
   6   4   9   14.72    0.64
   6   5  -6    9.50    0.51
  -6  -5   6    9.76    0.75
  -6  -5   5   92.70    2.14
  -6  -5   4  232.22    4.50
  -6  -5   3   14.04    1.05
   6   5  -3   14.22    0.70
  -6  -5   2  116.64    2.76
   6   5  -2  128.84    2.62
   6   5  -1   89.42    2.09
   6   5   0  345.23    6.27
   6   5   0  332.40    6.04
   6   5   1   18.47    0.97
   6   5   1   20.78    0.93
   6   5   2  157.79    3.18
   6   5   3   56.61    1.56
   6   5   3   59.50    1.55
   6   5   4  751.69   13.57
   6   5   4  750.98   13.07
   6   5   4  755.52   13.09
   6   5   5    8.91    1.02
   6   5   5    9.50    0.62
   6   5   5   10.45    0.73
   6   5   6    8.95    0.84
   6   5   6    8.40    0.48
   6   5   7   48.70    1.14
   6   5   7   61.48    1.38
   6   5   8  461.03    8.20
   6   5   8  506.29    8.26
   6   5   9    9.87    0.50
  -6  -6   5    0.29    0.67
  -6  -6   4  540.89    9.57
  -6  -6   3   16.60    1.07
   6   6  -3   15.96    0.64
  -6  -6   2  177.81    3.69
   6   6  -2  179.20    3.43
  -6  -6   1    4.51    0.99
   6   6  -1    3.10    0.57
  -6  -6   0  970.23   16.93
   6   6   0  980.53   16.82
   6   6   1   36.89    1.21
   6   6   1   37.19    1.05
   6   6   2  307.18    5.57
   6   6   3    9.41    0.69
   6   6   3   10.02    0.66
   6   6   4  419.62    7.73
   6   6   4  421.52    7.43
   6   6   4  413.33    7.42
   6   6   5   41.52    1.31
   6   6   5   43.30    1.12
   6   6   5   44.89    1.19
   6   6   6   67.82    1.53
   6   6   7    0.77    0.71
   6   6   8  541.38    9.38
  -6  -7   4    6.15    0.69
  -6  -7   3   42.96    1.36
  -6  -7   2  146.84    3.01
   6   7  -2  139.37    2.68
  -6  -7   1   11.10    0.99
   6   7  -1    9.83    0.58
  -6  -7   0  115.10    2.68
   6   7   0  124.97    2.47
  -6  -7  -1   77.81    1.98
   6   7   1   81.38    1.82
   6   7   2  242.99    4.36
   6   7   3   12.17    0.65
   6   7   3   12.12    0.57
   6   7   4   29.88    0.86
   6   7   4   29.32    0.86
   6   7   5   56.22    1.27
   6   7   6  439.84    7.60
   6   7   7    8.06    0.55
  -6  -8   1   26.81    1.06
  -6  -8   1   23.85    0.93
  -6  -8   0   72.35    1.71
   6   8   0   75.29    1.55
   6   8   1    4.13    0.42
  -6  -8  -2  460.98    8.30
  -6  -8  -3    7.81    0.87
   6   8   3    5.38    0.42
  -6  -8  -4  199.43    3.76
   7   1  -2  582.19   10.01
   7   1  -1   52.34    1.15
   7   1  -1   51.37    1.25
   7   1   0   34.16    0.89
   7   1   1    9.00    0.44
   7   1   2  304.52    4.99
   7   1   2  287.01    4.97
   7   1   3   32.70    0.80
   7   2  -3   21.76    0.65
   7   2  -2   72.71    1.57
   7   2  -1   50.47    1.27
   7   2   0  638.09   11.05
   7   2   0  676.51   11.35
   7   2   1    0.70    0.35
   7   2   1    0.08    0.70
   7   2   2  147.10    2.76
   7   2   2  146.55    3.04
   7   2   3   33.34    0.87
   7   2   3   30.82    0.80
   7   2   4  419.33    7.25
   7   3  -3   38.99    0.95
   7   3  -2  135.68    2.57
   7   3  -1   -0.06    0.75
   7   3   0  388.74    7.16
   7   3   1   74.62    1.57
   7   3   1   83.20    2.06
   7   3   2   74.31    1.57
   7   3   3   14.76    0.59
   7   3   4  234.44    4.30
   7   3   4  255.13    4.59
   7   3   5   38.88    0.88
   7   3   5   36.82    1.04
   7   4  -3   50.50    1.14
   7   4  -2  272.45    4.82
   7   4  -2  267.82    5.07
   7   4  -1    3.86    0.44
   7   4  -1    4.72    0.87
   7   4   0    1.55    0.87
   7   4   1   51.19    1.10
   7   4   2  568.73    9.85
   7   4   2  590.56   10.30
   7   4   3   12.45    0.56
   7   4   3   12.55    0.93
   7   4   4  140.60    2.64
   7   4   4  142.85    2.89
   7   4   5   26.53    0.69
   7   5  -2  322.09    5.63
   7   5  -1   19.77    0.64
   7   5   0   47.00    1.50
   7   5   1    1.63    0.81
   7   5   2  496.24    8.89
   7   5   3   60.31    1.26
   7   5   3   64.28    1.60
   7   5   4  127.19    2.52
   7   6   0  188.69    3.63
   7   6   1    0.78    0.58
   7   6   2   48.20    1.24
   0   0   0    0.00    0.00
TITL exp_2390_auto in P-1
REM P-1 (#2 in standard setting)
CELL 1.54184   5.848785   8.205085  11.861947  83.7888  87.6135  70.4993
ZERR    2.00   0.000128   0.000199   0.000315   0.0021   0.0020   0.0021
LATT  1
SFAC B O Cu Sr
UNIT 4.00 16.00 2.00 4.00
TREF
HKLF 4
END
_computing_structure_solution     'SHELXT 2018/2 (Sheldrick, 2018)'
_computing_structure_solution     'SHELXT 2018/2 (Sheldrick, 2018)'
_computing_structure_solution     'SHELXT 2018/2 (Sheldrick, 2018)'
_computing_structure_solution     'SHELXT 2018/2 (Sheldrick, 2018)'
_computing_structure_solution     'SHELXT 2018/2 (Sheldrick, 2018)'
_computing_structure_solution     'SHELXT 2018/2 (Sheldrick, 2018)'
_computing_structure_solution     'SHELXT 2018/2 (Sheldrick, 2018)'
_computing_structure_solution     'SHELXT 2018/2 (Sheldrick, 2018)'
_computing_structure_solution     'SHELXT 2018/2 (Sheldrick, 2018)'
_computing_structure_solution     'SHELXT 2018/2 (Sheldrick, 2018)'
;
_shelx_hkl_checksum     32507
_shelx_res_file
;
TITL exp_2390-0813_dfix_02try_a.res in P-1
    exp_2390_auto.res
    created by SHELXL-2019/3 at 16:42:40 on 07-Nov-2025
REM Old TITL exp_2390_auto_a.res in P-1
REM SHELXT solution in P-1: R1 0.036, Rweak 0.000, Alpha 0.055
REM <I/s> 0.000 for 0 systematic absences, Orientation as input
REM Formula found by SHELXT: B2 Cu O12 Sr2
CELL 1.54184 5.8488 8.2051 11.8619 83.789 87.614 70.499
ZERR 2 0.0001 0.0002 0.0003 0.002 0.002 0.002
LATT 1
SFAC Sr Cu B O H
UNIT 4 2 4 24 24
DFIX 0.82 0.05 O1 H1
DFIX 0.82 0.05 O2 H2
DFIX 0.82 0.05 O3 H3
DFIX 0.82 0.05 O4 H4
DFIX 0.82 0.05 O5 H5
DFIX 0.82 0.05 O6 H6
DFIX 0.82 0.05 O7 H7
DFIX 0.82 0.05 O8 H8
DFIX 0.82 0.05 O9 H9
DFIX 0.82 0.05 O10 H10
DFIX 0.82 0.05 O11 H11
DFIX 0.82 0.05 O12 H12
L.S. 14
PLAN  2
CONF
BOND
list 4
MORE -1
BOND $H
fmap 2
acta
REM <olex2.extras>
REM <HklSrc "%.\\exp_2390_auto.hkl">
REM </olex2.extras>
WGHT    0.036000    0.013100
EXTI    0.001040
FVAR       0.47472
SR1   1    0.262700    0.743548    0.003459    11.00000    0.01143    0.01167 =
         0.01307   -0.00093   -0.00086   -0.00243
SR2   1    0.724356    0.254090    0.496679    11.00000    0.01190    0.01148 =
         0.01352   -0.00087   -0.00113   -0.00246
CU    2    0.491023    0.499159    0.251772    11.00000    0.01638    0.01437 =
         0.01296   -0.00159   -0.00138   -0.00402
B1    3   -0.257800    0.908662   -0.114859    11.00000    0.01245    0.01299 =
         0.01427   -0.00078   -0.00058   -0.00419
B2    3    1.250020    0.095749    0.615687    11.00000    0.01459    0.01345 =
         0.01305   -0.00039   -0.00090   -0.00454
O1    4   -0.402841    0.795918   -0.131536    11.00000    0.01416    0.01377 =
         0.02025   -0.00318    0.00117   -0.00514
O2    4   -0.191805    0.898611    0.006339    11.00000    0.01219    0.02213 =
         0.01220   -0.00045    0.00031   -0.00535
O3    4   -0.404571    1.090314   -0.145591    11.00000    0.01673    0.01179 =
         0.01487   -0.00023   -0.00251   -0.00131
O4    4   -0.026236    0.852370   -0.176633    11.00000    0.01394    0.01606 =
         0.01717    0.00046    0.00347   -0.00248
O5    4    1.381967    0.214302    0.635959    11.00000    0.01596    0.01432 =
         0.02104   -0.00277    0.00051   -0.00610
O6    4    1.184592    0.103880    0.495053    11.00000    0.01324    0.02205 =
         0.01267   -0.00015   -0.00045   -0.00581
O7    4    1.408621   -0.083904    0.644868    11.00000    0.01719    0.01319 =
         0.01443   -0.00068   -0.00331   -0.00070
O8    4    1.015105    0.134384    0.676601    11.00000    0.01484    0.01802 =
         0.01667   -0.00385    0.00328   -0.00476
O9    4    0.348321    0.478314    0.401033    11.00000    0.01665    0.01733 =
         0.01491   -0.00314    0.00037   -0.00405
O10   4    0.808714    0.435859    0.324237    11.00000    0.01709    0.01850 =
         0.01700   -0.00185   -0.00071   -0.00509
O11   4    0.632310    0.523144    0.102905    11.00000    0.01689    0.01567 =
         0.01448   -0.00265   -0.00058   -0.00349
O12   4    0.179313    0.562152    0.175863    11.00000    0.01832    0.02971 =
         0.01918    0.00437   -0.00338   -0.01138
H1    5   -0.320124    0.694589   -0.135326    11.00000    0.03186
H2    5   -0.290355    0.878891    0.044534    11.00000    0.02582
H3    5   -0.435377    1.116875   -0.213351    11.00000    0.01858
H4    5   -0.008896    0.938412   -0.224916    11.00000    0.01657
H5    5    1.299756    0.315189    0.641765    11.00000    0.03801
H6    5    1.283954    0.121160    0.453141    11.00000    0.03715
H7    5    1.436418   -0.109171    0.709441    11.00000    0.01157
H8    5    0.990737    0.200613    0.716503    11.00000    0.03266
H9    5    0.232033    0.453034    0.399308    11.00000    0.01656
H10   5    0.890540    0.372393    0.286256    11.00000    0.03115
H11   5    0.755696    0.547873    0.107739    11.00000    0.01901
H12   5    0.089129    0.543175    0.212837    11.00000    0.02973
HKLF 4
REM  exp_2390-0813_dfix_02try_a.res in P-1
REM wR2 = 0.0549, GooF = S = 1.093, Restrained GooF = 1.094 for all data
REM R1 = 0.0178 for 1927 Fo > 4sig(Fo) and 0.0206 for all 2224 data
REM 203 parameters refined using 12 restraints
END
WGHT      0.0361      0.0131
REM Highest difference peak  0.407,  deepest hole -0.604,  1-sigma level  0.099
Q1    1  -0.3483  1.0141 -0.1391  11.00000  0.05    0.41
Q2    1   1.3357 -0.0200  0.6409  11.00000  0.05    0.41
;
_shelx_res_checksum     49760
