# Supplementary material for: Synthesis and crystal structure of Sr2Cu(OH)4[B(OH)4]2
Source: Acta Crystallogr E Crystallogr Commun. 2026 Jan 1;82(Pt 1):103–6. doi: 10.1107/S2056989025011491 (PMC12810301; doi:10.1107/S2056989025011491)
Supplement: Supplementary file 2 [file e-82-00103-Isup3.hkl]

data_I                                                                          
_shelx_title ' exp_2390-0813_dfix_02try_a.res in P-1'                           
_shelx_refln_list_code          4                                               
_shelx_F_calc_maximum      218.59                                               
_exptl_crystal_F_000       446.00                                               
_reflns_d_resolution_high  0.7878                                               
                                                                                
loop_                                                                           
 _space_group_symop_operation_xyz                                               
 'x, y, z'                                                                      
 '-x, -y, -z'                                                                   
                                                                                
_cell_length_a     5.8488                                                       
_cell_length_b     8.2051                                                       
_cell_length_c    11.8619                                                       
_cell_angle_alpha  83.789                                                       
_cell_angle_beta   87.614                                                       
_cell_angle_gamma  70.499                                                       
                                                                                
_shelx_F_squared_multiplier     1.000                                           
                                                                                
loop_                                                                           
 _refln_index_h                                                                 
 _refln_index_k                                                                 
 _refln_index_l                                                                 
 _refln_F_squared_calc                                                          
 _refln_F_squared_meas                                                          
 _refln_F_squared_sigma                                                         
 _refln_observed_status                                                         
   1   0   0       6357.89       6183.60        74.84 o                         
   2   0   0       7341.65       7502.25        77.49 o                         
   3   0   0        171.62        190.78         5.16 o                         
   4   0   0       7596.37       7545.25        56.49 o                         
   5   0   0        368.73        391.86         6.40 o                         
   6   0   0        607.91        637.16        10.75 o                         
  -6   1   0        469.33        493.68         5.39 o                         
  -5   1   0        484.71        507.48         5.00 o                         
  -4   1   0       2229.44       2180.83        15.34 o                         
  -3   1   0      15212.49      14905.49       184.48 o                         
  -2   1   0         19.91         33.89         1.93 o                         
  -1   1   0       2016.07       2315.42        53.64 o                         
   0   1   0        511.76        490.49         5.87 o                         
   1   1   0      24389.29      24495.24       290.26 o                         
   2   1   0       1264.13       1120.82        16.71 o                         
   3   1   0       3593.60       3866.72        73.99 o                         
   4   1   0        388.60        411.65         3.88 o                         
   5   1   0       7608.44       7718.89        78.67 o                         
   6   1   0       4820.00       4906.37        83.27 o                         
   7   1   0        158.47        151.66         3.95 o                         
  -6   2   0       3430.96       3442.81        34.04 o                         
  -5   2   0        826.94        840.65         7.72 o                         
  -4   2   0       2510.36       2511.63        16.38 o                         
  -3   2   0       7823.54       7495.55        46.01 o                         
  -2   2   0      22543.05      21588.21       262.36 o                         
  -1   2   0        244.24        345.12        20.81 o                         
   0   2   0       1501.20       1604.00        68.74 o                         
   1   2   0       7742.02       7733.45       150.39 o                         
   2   2   0       6233.66       5545.66        69.23 o                         
   3   2   0       2828.16       2667.07        37.24 o                         
   4   2   0       1975.42       2055.77        14.00 o                         
   5   2   0        277.71        296.87         7.49 o                         
   6   2   0       3110.31       3353.78        41.90 o                         
   7   2   0       3300.97       2943.85        86.03 o                         
  -5   3   0       2207.92       2288.53        18.31 o                         
  -4   3   0       1104.88       1066.34        12.15 o                         
  -3   3   0       6677.11       6685.94        40.59 o                         
  -2   3   0       2222.61       1971.85        38.13 o                         
  -1   3   0      19662.23      18163.71       218.35 o                         
   0   3   0      11312.82      11645.56       197.44 o                         
   1   3   0       5109.35       5059.37        90.22 o                         
   2   3   0       3002.14       3038.76        42.60 o                         
   3   3   0      19260.00      18729.59       186.11 o                         
   4   3   0       4542.64       4394.88        41.62 o                         
   5   3   0       4300.18       4510.61        41.21 o                         
   6   3   0        179.65        178.13         3.44 o                         
   7   3   0       1752.14       1733.08        31.92 o                         
  -5   4   0       2859.59       2831.92        49.44 o                         
  -4   4   0       2316.05       2166.99        35.64 o                         
  -3   4   0         43.46         43.78         2.43 o                         
  -2   4   0        359.65        372.95         5.17 o                         
  -1   4   0       5638.05       4983.05        93.81 o                         
   0   4   0      12634.09      12725.26       216.52 o                         
   1   4   0       4734.69       4633.50        84.40 o                         
   2   4   0      14326.53      14697.71       254.95 o                         
   3   4   0       1683.57       1861.94        21.86 o                         
   4   4   0       7410.07       7276.90        58.54 o                         
   5   4   0       3677.46       3804.73        31.54 o                         
   6   4   0        798.89        802.14         9.29 o                         
   7   4   0          7.93          6.88         3.86 o                         
  -4   5   0       2061.81       2173.74        27.58 o                         
  -3   5   0       5184.44       5331.38        77.29 o                         
  -2   5   0          2.43          4.55         1.57 o                         
  -1   5   0       3031.24       3216.10        25.74 o                         
   0   5   0       5588.72       5557.23        94.68 o                         
   1   5   0      17271.26      16939.05       291.07 o                         
   2   5   0         44.69         30.31         6.61 o                         
   3   5   0       3232.51       3179.13        26.61 o                         
   4   5   0        174.94        169.74         3.93 o                         
   5   5   0       5638.94       5701.62        61.61 o                         
   6   5   0       1520.99       1507.55        28.55 o                         
   7   5   0        219.03        208.69         6.66 o                         
  -4   6   0       1072.84       1066.26        19.23 o                         
  -3   6   0        837.30        840.41        13.22 o                         
  -2   6   0       7300.23       7580.41        75.59 o                         
  -1   6   0          7.20         13.88         3.14 o                         
   0   6   0       4896.79       5007.55        50.74 o                         
   1   6   0        586.89        574.74        11.14 o                         
   2   6   0      16268.40      16006.79       158.48 o                         
   3   6   0        525.63        494.32         6.41 o                         
   4   6   0       1126.85       1179.88        12.06 o                         
   5   6   0          8.51         15.61         2.82 o                         
   6   6   0       4181.48       4367.04        53.42 o                         
   7   6   0        917.42        840.13        16.16 o                         
  -3   7   0        478.28        447.92         9.33 o                         
  -2   7   0       2963.23       2975.13        37.15 o                         
  -1   7   0       9246.11       9350.28        92.50 o                         
   0   7   0        183.09        177.62         4.36 o                         
   1   7   0        397.71        406.15         6.44 o                         
   2   7   0         13.92         19.97         5.46 o                         
   3   7   0       3733.22       3636.83        37.66 o                         
   4   7   0        520.41        537.18         9.40 o                         
   5   7   0       1216.05       1243.55        17.37 o                         
   6   7   0        536.59        536.00        21.93 o                         
  -2   8   0        724.47        678.90         9.59 o                         
  -1   8   0       1860.89       1920.73        57.54 o                         
   0   8   0       5286.56       5405.73       155.97 o                         
   1   8   0        124.28        126.81         4.15 o                         
   2   8   0       1861.10       1919.33        27.18 o                         
   3   8   0        111.51        116.93         4.30 o                         
   4   8   0       5005.85       5233.81        53.02 o                         
   5   8   0       1529.02       1565.03        34.57 o                         
   6   8   0        364.25        328.71         6.53 o                         
  -1   9   0        994.95        923.01        12.07 o                         
   0   9   0        231.23        230.30        14.85 o                         
   1   9   0       4154.75       4225.12        71.53 o                         
   2   9   0        191.28        191.68         9.72 o                         
   3   9   0       3080.35       3149.59        28.18 o                         
   4   9   0         54.84         57.28         2.22 o                         
   5   9   0       4541.23       4518.59        53.44 o                         
   1  10   0        783.50        756.37        15.13 o                         
   2  10   0       3056.90       2958.61        36.99 o                         
   3  10   0        412.27        406.90        12.17 o                         
  -3 -10   1        116.05        105.28        12.70 o                         
  -2 -10   1         53.09         47.65         5.30 o                         
  -5  -9   1         12.14         12.46         1.32 o                         
  -4  -9   1        110.08        109.16         2.40 o                         
  -3  -9   1         17.10         16.14         2.11 o                         
  -2  -9   1         75.88         77.40         3.31 o                         
  -1  -9   1          9.41          9.74         2.30 o                         
   0  -9   1         30.56         31.10         2.55 o                         
  -6  -8   1        130.72        111.97         6.57 o                         
  -5  -8   1        397.54        409.43         9.23 o                         
  -4  -8   1         18.87         24.11         2.77 o                         
  -3  -8   1         56.70         59.26         2.74 o                         
  -2  -8   1          2.81          4.85         3.47 o                         
  -1  -8   1         53.84         53.08         2.71 o                         
   0  -8   1          0.46          1.60         1.97 o                         
   1  -8   1          0.01          0.69         2.16 o                         
   2  -8   1          0.46          1.18         1.42 o                         
  -6  -7   1         44.85         45.20         2.82 o                         
  -5  -7   1        109.65        115.42         3.86 o                         
  -4  -7   1        399.43        394.51         6.58 o                         
  -3  -7   1          0.67         -1.35         2.22 o                         
  -2  -7   1          6.05          6.94         4.27 o                         
  -1  -7   1          4.22          6.49         2.15 o                         
   0  -7   1         66.05         67.18         3.01 o                         
   1  -7   1          1.23          1.46         2.06 o                         
   2  -7   1          2.18          2.11         1.65 o                         
   3  -7   1          5.49          5.51         1.22 o                         
  -6  -6   1         16.47         15.79         3.13 o                         
  -5  -6   1          4.93          3.61         3.78 o                         
  -4  -6   1         61.49         62.67         2.75 o                         
  -3  -6   1        307.65        301.89         5.52 o                         
  -2  -6   1          0.90          2.48         2.99 o                         
  -1  -6   1          8.93         11.08         1.91 o                         
   0  -6   1         22.62         19.95         2.23 o                         
   1  -6   1          1.67          3.04         1.50 o                         
   2  -6   1         41.64         44.28         2.99 o                         
   3  -6   1          2.08          1.37         1.40 o                         
   4  -6   1          8.35         10.38         2.22 o                         
  -7  -5   1         93.94         87.75         2.84 o                         
  -6  -5   1        367.75        397.08         9.28 o                         
  -5  -5   1          2.54          4.04         2.87 o                         
  -4  -5   1         13.48         16.58         2.14 o                         
  -3  -5   1         27.97         31.66         2.09 o                         
  -2  -5   1        273.86        278.12        13.28 o                         
  -1  -5   1         17.19         19.79         4.91 o                         
   0  -5   1          5.40          7.64         1.81 o                         
   1  -5   1          4.12          4.69         1.35 o                         
   2  -5   1         23.97         27.18         1.78 o                         
   3  -5   1          5.84          4.66         1.60 o                         
   4  -5   1         20.69         19.68         1.79 o                         
  -7  -4   1         18.03         18.04         1.91 o                         
  -6  -4   1        210.05        224.94        13.25 o                         
  -5  -4   1        538.24        565.87         5.80 o                         
  -4  -4   1         29.07         28.02         1.95 o                         
  -3  -4   1        108.52        114.99         3.86 o                         
  -2  -4   1          0.94          1.11         6.08 o                         
  -1  -4   1        121.40        115.32        19.71 o                         
   0  -4   1          6.92          9.33         3.38 o                         
   1  -4   1          4.73          0.71         9.94 o                         
   2  -4   1          0.11          1.00         0.91 o                         
   3  -4   1         96.38         91.33         1.67 o                         
   4  -4   1         70.64         73.71         2.18 o                         
   5  -4   1          3.79          9.90         2.48 o                         
  -7  -3   1          2.49         -0.27         3.33 o                         
  -6  -3   1         27.55         29.77         2.58 o                         
  -5  -3   1        391.35        398.49         6.02 o                         
  -4  -3   1        438.07        410.48        12.58 o                         
  -3  -3   1          7.66          8.42         3.41 o                         
  -2  -3   1        149.55        159.10         9.77 o                         
  -1  -3   1         44.72         49.79         6.04 o                         
   0  -3   1          6.22          8.17         3.44 o                         
   1  -3   1         29.45         32.79        10.30 o                         
   2  -3   1         12.16         14.19         1.65 o                         
   3  -3   1          8.33          8.75         0.92 o                         
   4  -3   1         96.77         98.44         1.76 o                         
   5  -3   1         96.46        100.25         2.56 o                         
  -7  -2   1        234.98        224.10         5.64 o                         
  -6  -2   1          3.53          3.88         2.35 o                         
  -5  -2   1        160.27        166.90         7.88 o                         
  -4  -2   1        176.88        178.32         2.60 o                         
  -3  -2   1        243.42        230.33         7.19 o                         
  -2  -2   1          0.58          0.58         2.86 o                         
  -1  -2   1         12.29         12.25         3.37 o                         
   0  -2   1          2.07          0.31         8.16 o                         
   1  -2   1         46.45         43.89         1.56 o                         
   2  -2   1         37.02         34.21         4.08 o                         
   3  -2   1         29.22         29.07         1.44 o                         
   4  -2   1         36.78         35.95         1.44 o                         
   5  -2   1         76.64         78.53         2.20 o                         
   6  -2   1        127.03        129.88         2.93 o                         
  -7  -1   1        245.59        230.48         3.76 o                         
  -6  -1   1        267.44        278.03         3.97 o                         
  -5  -1   1          1.87          4.85         2.74 o                         
  -4  -1   1          7.30          8.64         1.25 o                         
  -3  -1   1        135.97        123.58         4.69 o                         
  -2  -1   1        139.87        147.35         6.13 o                         
  -1  -1   1          9.86          6.06         2.12 o                         
   0  -1   1          0.08          0.71         5.46 o                         
   1  -1   1          1.06          2.44         2.93 o                         
   2  -1   1        151.14        147.43         7.15 o                         
   3  -1   1         71.68         66.97         6.79 o                         
   4  -1   1         60.57         58.12         1.77 o                         
   5  -1   1         15.71         16.32         1.76 o                         
   6  -1   1        275.86        298.60         5.27 o                         
  -6   0   1        363.08        377.44         6.30 o                         
  -5   0   1        399.15        401.66         4.61 o                         
  -4   0   1          1.85          2.51         1.20 o                         
  -3   0   1         18.97         19.77         2.19 o                         
  -2   0   1          0.57          2.33         2.75 o                         
  -1   0   1         34.46         30.96         2.18 o                         
   0   0   1          0.43          0.11         1.21 o                         
   1   0   1          0.65          0.33         1.50 o                         
   2   0   1          4.77          3.03         2.63 o                         
   3   0   1        451.70        445.31         9.13 o                         
   4   0   1         98.07         97.46         1.71 o                         
   5   0   1         38.89         38.13         1.61 o                         
   6   0   1         37.65         38.39         2.26 o                         
  -6   1   1          1.90          3.29         1.41 o                         
  -5   1   1         86.15         86.63         3.13 o                         
  -4   1   1        220.32        221.30         3.60 o                         
  -3   1   1         18.42         21.69         4.65 o                         
  -2   1   1         83.93         91.72         3.49 o                         
  -1   1   1         14.42         15.90         2.32 o                         
   0   1   1          0.36          2.17         5.19 o                         
   1   1   1          7.46          7.10         3.42 o                         
   2   1   1          5.20          5.92         3.13 o                         
   3   1   1         10.40         17.35         4.84 o                         
   4   1   1        255.62        255.80         4.33 o                         
   5   1   1         58.97         60.07         2.56 o                         
   6   1   1         39.06         39.52         2.37 o                         
   7   1   1         41.67         39.94         1.95 o                         
  -6   2   1         15.53         19.38         1.48 o                         
  -5   2   1         16.26         14.87         2.01 o                         
  -4   2   1         61.50         61.56         1.64 o                         
  -3   2   1        183.58        182.91         2.04 o                         
  -2   2   1         19.06         16.31         4.45 o                         
  -1   2   1          5.41          4.70         3.38 o                         
   0   2   1          0.13         -0.78         2.05 o                         
   1   2   1         92.53         94.90         4.03 o                         
   2   2   1         12.54         13.09         4.57 o                         
   3   2   1        112.71        110.87         5.54 o                         
   4   2   1         18.55         19.34         1.31 o                         
   5   2   1        224.09        228.58         4.38 o                         
   6   2   1        323.21        320.70        13.94 o                         
   7   2   1          2.71          2.19         1.39 o                         
  -5   3   1          0.54          1.02         1.30 o                         
  -4   3   1         12.22         12.52         1.16 o                         
  -3   3   1        105.71        102.50         1.86 o                         
  -2   3   1         30.10         30.86         1.94 o                         
  -1   3   1          1.18          4.89         3.31 o                         
   0   3   1          0.07         -0.14         2.90 o                         
   1   3   1         54.41         58.89         5.64 o                         
   2   3   1        152.53        148.19         8.52 o                         
   3   3   1        216.39        219.09         7.70 o                         
   4   3   1         87.24         90.38         4.17 o                         
   5   3   1          4.30          4.11         1.71 o                         
   6   3   1        273.34        288.69         4.62 o                         
   7   3   1        357.73        346.41        19.05 o                         
  -5   4   1        134.28        169.48         5.64 o                         
  -4   4   1         18.00         18.99         1.69 o                         
  -3   4   1         70.45         72.37         1.83 o                         
  -2   4   1          0.20          0.31         1.20 o                         
  -1   4   1         20.25         19.90         5.78 o                         
   0   4   1          0.07          2.00        10.56 o                         
   1   4   1         51.35         64.75         5.43 o                         
   2   4   1          1.68          9.01         5.72 o                         
   3   4   1        273.29        261.88         9.81 o                         
   4   4   1        185.59        185.69         2.84 o                         
   5   4   1        150.16        155.21         3.76 o                         
   6   4   1          7.62          8.01         2.68 o                         
   7   4   1        264.93        227.31         4.88 o                         
  -4   5   1         19.83         21.04         2.17 o                         
  -3   5   1          2.57          3.33         1.56 o                         
  -2   5   1          4.71          6.23         1.60 o                         
  -1   5   1          0.78          2.31         1.74 o                         
   0   5   1          2.72          5.24         2.55 o                         
   1   5   1         26.87         27.61         5.10 o                         
   2   5   1         90.50         91.96         8.12 o                         
   3   5   1          0.13          0.81         1.86 o                         
   4   5   1        311.16        297.80         4.94 o                         
   5   5   1         71.65         78.33         4.49 o                         
   6   5   1         80.34         87.61         5.13 o                         
   7   5   1          5.32          7.23         3.59 o                         
  -4   6   1         57.03         54.95         1.89 o                         
  -3   6   1         52.12         53.11         1.80 o                         
  -2   6   1          2.44          2.32         1.89 o                         
  -1   6   1         10.26         10.65         1.51 o                         
   0   6   1          0.02         -0.20         1.76 o                         
   1   6   1        163.52        163.66         3.70 o                         
   2   6   1          7.59          9.92         3.79 o                         
   3   6   1         41.54         43.10         2.72 o                         
   4   6   1          0.17         -0.23         2.29 o                         
   5   6   1        468.05        480.92         8.54 o                         
   6   6   1        155.07        164.51         3.52 o                         
   7   6   1          3.22          3.46         2.57 o                         
  -3   7   1          0.16          0.82         1.09 o                         
  -2   7   1          0.14         -0.01         1.65 o                         
  -1   7   1          0.20         -0.77         2.10 o                         
   0   7   1          1.19          0.56         2.52 o                         
   1   7   1          0.12         -1.04         2.03 o                         
   2   7   1        154.71        151.41         8.03 o                         
   3   7   1          2.15          0.66         2.60 o                         
   4   7   1         40.96         42.70         2.37 o                         
   5   7   1         13.86         12.46         2.89 o                         
   6   7   1        350.39        354.33         7.93 o                         
  -2   8   1          5.22          5.25         1.68 o                         
  -1   8   1          0.50          0.95         2.24 o                         
   0   8   1         25.29         25.96         2.86 o                         
   1   8   1          5.37          7.76         2.47 o                         
   2   8   1          1.30          7.06         6.17 o                         
   3   8   1        252.70        252.65         6.12 o                         
   4   8   1         35.65         38.45         2.85 o                         
   5   8   1         50.56         52.40         3.14 o                         
   6   8   1         20.32         18.33         1.86 o                         
  -1   9   1         16.29         14.95         1.78 o                         
   0   9   1         10.98         13.05         2.40 o                         
   1   9   1          0.36         -0.84         2.35 o                         
   2   9   1         37.57         35.50         3.42 o                         
   3   9   1          0.11          1.43         1.82 o                         
   4   9   1        196.12        199.56         7.26 o                         
   5   9   1        103.02        109.37         5.42 o                         
   1  10   1         49.69         42.96         2.00 o                         
   2  10   1         12.35         12.30         1.31 o                         
   3  10   1        100.37         97.14         3.26 o                         
  -3 -10   2        500.49        452.62         8.76 o                         
  -5  -9   2       1340.96       1263.86        23.23 o                         
  -4  -9   2        250.85        251.75         4.27 o                         
  -3  -9   2       4470.29       4419.52        44.97 o                         
  -2  -9   2        602.51        602.99        12.33 o                         
  -1  -9   2       3299.73       3310.20        41.66 o                         
   0  -9   2         15.99         18.50         4.13 o                         
  -5  -8   2        100.87        104.20         4.33 o                         
  -4  -8   2       1176.29       1205.44        16.79 o                         
  -3  -8   2        231.33        238.74         4.83 o                         
  -2  -8   2       4680.61       4795.77        49.41 o                         
  -1  -8   2        609.66        605.49        20.41 o                         
   0  -8   2       2461.99       2426.77        22.45 o                         
   1  -8   2         85.21         90.86         2.52 o                         
   2  -8   2       3317.77       2951.66       116.62 o                         
  -6  -7   2        650.66        634.59        16.60 o                         
  -5  -7   2       4866.70       5059.93        88.65 o                         
  -4  -7   2         25.98         24.73         2.51 o                         
  -3  -7   2       1168.75       1168.03        14.67 o                         
  -2  -7   2       2256.28       2209.67        27.28 o                         
  -1  -7   2       9097.65       9159.75        73.01 o                         
   0  -7   2        576.16        579.17         8.41 o                         
   1  -7   2        829.29        819.35        10.56 o                         
   2  -7   2        377.10        369.12         7.05 o                         
   3  -7   2       2341.84       2293.04        34.28 o                         
  -6  -6   2        780.50        793.71        11.17 o                         
  -5  -6   2       1539.42       1521.82        21.46 o                         
  -4  -6   2      11825.27      12025.75        93.91 o                         
  -3  -6   2         66.26         66.44         3.32 o                         
  -2  -6   2       3751.51       3813.35        32.75 o                         
  -1  -6   2        314.11        328.82         4.40 o                         
   0  -6   2       6947.40       6956.98        50.56 o                         
   1  -6   2       1002.24       1009.57        10.96 o                         
   2  -6   2        559.81        603.06         7.98 o                         
   3  -6   2        152.67        145.46         3.09 o                         
  -7  -5   2       1634.73       1437.20        25.12 o                         
  -6  -5   2        561.37        548.03        27.10 o                         
  -5  -5   2         67.58         70.58         4.01 o                         
  -4  -5   2       1832.40       1848.26        17.04 o                         
  -3  -5   2       8571.97       8517.23        66.56 o                         
  -2  -5   2        827.69        762.94         9.88 o                         
  -1  -5   2       1947.11       2016.41        24.53 o                         
   0  -5   2        884.81        915.64         8.47 o                         
   1  -5   2      11643.69      11588.27        80.99 o                         
   2  -5   2       4507.61       4690.14        50.86 o                         
   3  -5   2       1319.55       1296.29        12.84 o                         
   4  -5   2        429.98        437.98         7.47 o                         
  -7  -4   2       1238.37       1203.75        15.56 o                         
  -6  -4   2       3460.02       3579.75       103.67 o                         
  -5  -4   2        642.32        667.11         8.26 o                         
  -4  -4   2       3106.79       3151.42        24.72 o                         
  -3  -4   2       1737.51       1643.51        21.98 o                         
  -2  -4   2      15770.37      15345.41       187.33 o                         
  -1  -4   2       1497.00       1440.85        32.27 o                         
   0  -4   2       3553.94       3384.00        73.18 o                         
   1  -4   2       1024.08       1032.59        19.57 o                         
   2  -4   2      13623.31      13368.01        68.88 o                         
   3  -4   2       4421.04       4229.04        21.03 o                         
   4  -4   2       1751.70       1741.90        12.04 o                         
   5  -4   2        657.18        589.10        11.42 o                         
  -7  -3   2        666.39        603.23        11.43 o                         
  -6  -3   2       1233.31       1264.91        24.33 o                         
  -5  -3   2       9374.18       9531.70        68.76 o                         
  -4  -3   2       3706.06       3675.66        41.84 o                         
  -3  -3   2       4399.39       4572.88        60.60 o                         
  -2  -3   2       2024.54       1738.10        26.55 o                         
  -1  -3   2      20594.64      20672.00       347.01 o                         
   0  -3   2        184.05        160.45         8.86 o                         
   1  -3   2      17852.40      17149.16       288.63 o                         
   2  -3   2        459.11        401.82         4.99 o                         
   3  -3   2       7173.86       7133.34        38.54 o                         
   4  -3   2       4062.69       4176.86        22.20 o                         
   5  -3   2        346.01        364.13         4.99 o                         
  -7  -2   2        365.16        323.00         6.97 o                         
  -6  -2   2       1004.27        985.60        15.14 o                         
  -5  -2   2       4828.32       5033.58        44.60 o                         
  -4  -2   2       7810.11       7843.85        67.32 o                         
  -3  -2   2        226.35        208.74         6.01 o                         
  -2  -2   2      10441.93      11070.39       189.09 o                         
  -1  -2   2       2265.30       2148.66        40.42 o                         
   0  -2   2      14786.13      14788.81       254.96 o                         
   1  -2   2      12824.44      12344.32       208.42 o                         
   2  -2   2        778.78        821.96        24.19 o                         
   3  -2   2        101.10         90.96         1.98 o                         
   4  -2   2       5226.80       5266.01        34.35 o                         
   5  -2   2       2533.69       2643.25        23.53 o                         
   6  -2   2       1022.19        967.03        17.62 o                         
  -7  -1   2       2840.43       2609.66        44.87 o                         
  -6  -1   2        163.94        159.35         2.87 o                         
  -5  -1   2       3180.65       3261.64        30.53 o                         
  -4  -1   2       7201.84       7117.23        47.04 o                         
  -3  -1   2      11577.58      11750.11       203.11 o                         
  -2  -1   2       3417.48       3895.62        50.58 o                         
  -1  -1   2      11925.01      13070.43       157.19 o                         
   0  -1   2       5890.42       5688.85        98.78 o                         
   1  -1   2      23092.17      22915.21       271.88 o                         
   2  -1   2      11890.74      12245.88       213.58 o                         
   3  -1   2        245.63        265.01         4.33 o                         
   4  -1   2        827.25        817.93         6.58 o                         
   5  -1   2       4469.58       4573.25        35.85 o                         
   6  -1   2       2289.22       2277.76        29.05 o                         
  -6   0   2       2151.64       2223.56        19.87 o                         
  -5   0   2         45.10         46.18         2.36 o                         
  -4   0   2        604.61        656.67         6.74 o                         
  -3   0   2       4610.97       4375.02        56.30 o                         
  -2   0   2      35254.53      36304.25       609.47 o                         
  -1   0   2       5063.90       4759.44        57.95 o                         
   0   0   2       5716.27       5697.40        69.24 o                         
   1   0   2       1022.08       1157.12        12.63 o                         
   2   0   2      30654.86      32006.82       380.75 o                         
   3   0   2       1710.24       1666.40        35.89 o                         
   4   0   2       3521.11       3509.71        40.94 o                         
   5   0   2       1336.22       1301.55        12.89 o                         
   6   0   2       3481.74       3656.19        37.14 o                         
  -6   1   2       3340.37       3386.03        29.31 o                         
  -5   1   2       4867.70       4873.77        40.85 o                         
  -4   1   2        406.27        407.43         7.56 o                         
  -3   1   2        690.85        707.12         9.72 o                         
  -2   1   2        304.93        399.98         6.42 o                         
  -1   1   2      12097.60      11798.39       116.06 o                         
   0   1   2       1504.95       1460.63        19.69 o                         
   1   1   2       1252.85       1360.46        24.83 o                         
   2   1   2        115.71        102.74         4.02 o                         
   3   1   2      38585.96      40036.36       389.86 o                         
   4   1   2       4456.89       4450.13        31.99 o                         
   5   1   2       1377.42       1452.79        13.72 o                         
   6   1   2        583.80        631.76        17.95 o                         
   7   1   2       1443.16       1319.89        39.04 o                         
  -6   2   2        256.27        257.42         5.10 o                         
  -5   2   2       2615.46       2645.10        17.97 o                         
  -4   2   2      12704.29      12757.77        76.79 o                         
  -3   2   2        533.84        577.21         4.52 o                         
  -2   2   2       9155.42       9415.93       214.55 o                         
  -1   2   2        882.42        759.53        20.78 o                         
   0   2   2      41708.63      45126.29       761.42 o                         
   1   2   2        409.35        344.78         7.18 o                         
   2   2   2       1646.31       1618.90        31.59 o                         
   3   2   2        710.37        710.42        13.27 o                         
   4   2   2       8339.21       8355.41        54.48 o                         
   5   2   2       2113.91       2138.31        18.22 o                         
   6   2   2        933.49        950.13        14.98 o                         
   7   2   2        665.02        652.89         9.09 o                         
  -5   3   2       1129.93       1123.46         9.70 o                         
  -4   3   2        802.87        813.19         6.97 o                         
  -3   3   2      10542.49      10309.84        59.44 o                         
  -2   3   2        210.08        206.96         3.14 o                         
  -1   3   2       5852.21       5631.23       104.23 o                         
   0   3   2       9783.94       9885.82       122.86 o                         
   1   3   2      47781.23      50814.04       603.10 o                         
   2   3   2       5210.81       4838.16        88.42 o                         
   3   3   2       5261.85       5367.04        69.66 o                         
   4   3   2        282.09        299.30         4.59 o                         
   5   3   2       1778.63       1858.61        14.94 o                         
   6   3   2       2192.88       2369.22        24.58 o                         
   7   3   2        342.31        330.05         6.97 o                         
  -5   4   2        231.61        240.83         6.53 o                         
  -4   4   2        593.15        604.97         6.50 o                         
  -3   4   2       5136.52       5150.66        32.24 o                         
  -2   4   2       4033.33       4052.80        29.13 o                         
  -1   4   2        265.94        304.41         8.10 o                         
   0   4   2       4913.23       5100.28        67.82 o                         
   1   4   2       1022.26        890.53        17.54 o                         
   2   4   2       7937.76       7455.00       133.60 o                         
   3   4   2       8041.98       7886.19       133.85 o                         
   4   4   2       1957.41       1951.45        19.91 o                         
   5   4   2         35.45         41.12         3.33 o                         
   6   4   2       4358.58       5316.02        91.66 o                         
   7   4   2       2631.31       2589.53        48.79 o                         
  -4   5   2        281.98        265.24        11.97 o                         
  -3   5   2       3219.13       3270.16        33.33 o                         
  -2   5   2       3637.70       3513.84        33.45 o                         
  -1   5   2       8579.40       8336.81        84.82 o                         
   0   5   2        990.07        916.95        33.13 o                         
   1   5   2       2208.05       2353.56        60.29 o                         
   2   5   2       1885.08       1869.36        41.26 o                         
   3   5   2       9924.08       9628.17       119.53 o                         
   4   5   2       2742.53       2636.88        60.65 o                         
   5   5   2       3293.52       3366.10        50.46 o                         
   6   5   2        704.09        701.17        14.13 o                         
   7   5   2       2195.78       2216.44        39.71 o                         
  -4   6   2       1037.56       1039.12        15.21 o                         
  -3   6   2        147.30        151.78         3.18 o                         
  -2   6   2       3164.08       3108.52        32.91 o                         
  -1   6   2        511.05        532.72         7.83 o                         
   0   6   2      14725.12      14470.53       130.54 o                         
   1   6   2       4764.65       4658.43        43.33 o                         
   2   6   2       2428.11       2436.23        41.52 o                         
   3   6   2        130.33        112.81         5.85 o                         
   4   6   2       8209.20       8301.34       100.39 o                         
   5   6   2        535.98        547.25         9.59 o                         
   6   6   2       1318.02       1366.91        24.79 o                         
   7   6   2        241.98        214.07         5.51 o                         
  -3   7   2       3241.11       3359.90        39.66 o                         
  -2   7   2         53.07         53.45         1.83 o                         
  -1   7   2       1003.51       1068.28        24.43 o                         
   0   7   2        899.05        946.15        58.23 o                         
   1   7   2       7916.14       7752.61        79.67 o                         
   2   7   2         28.94         34.91         5.12 o                         
   3   7   2       3103.19       3068.19        74.88 o                         
   4   7   2        163.66        181.51         6.26 o                         
   5   7   2       4653.69       4704.35        58.37 o                         
   6   7   2       1156.74       1081.21        19.40 o                         
  -2   8   2       4361.04       4534.29        78.86 o                         
  -1   8   2        365.47        365.40         7.04 o                         
   0   8   2       1684.62       1731.04        26.38 o                         
   1   8   2       1715.17       1717.61        19.01 o                         
   2   8   2       9698.98       9811.74       120.28 o                         
   3   8   2        258.32        269.83         7.46 o                         
   4   8   2        819.92        852.69        13.26 o                         
   5   8   2        127.99        126.24         4.06 o                         
   6   8   2       1944.90       2057.85        37.05 o                         
  -1   9   2       3041.54       2953.84        50.56 o                         
   0   9   2          7.61         10.01         2.03 o                         
   1   9   2        812.96        803.22        16.42 o                         
   2   9   2        205.83        205.12         5.36 o                         
   3   9   2       4586.98       4753.65        48.38 o                         
   4   9   2        561.78        585.05        10.22 o                         
   5   9   2       1008.34        986.80        19.67 o                         
   1  10   2        117.70        121.77         5.19 o                         
   2  10   2       1029.17       1014.45        13.65 o                         
   3  10   2         21.83         23.05         1.50 o                         
   4  10   2       1372.55       1269.45        23.46 o                         
  -4  -9   3        117.77        121.71         3.13 o                         
  -3  -9   3         43.45         41.87         1.95 o                         
  -2  -9   3         36.18         33.20         1.92 o                         
  -1  -9   3          4.99          6.39         1.50 o                         
   0  -9   3          8.99         12.07         3.33 o                         
  -5  -8   3         89.20         78.30         8.59 o                         
  -4  -8   3         64.13         65.79         2.89 o                         
  -3  -8   3        142.69        159.19         3.72 o                         
  -2  -8   3         37.55         40.85         2.35 o                         
  -1  -8   3         26.30         27.16         3.20 o                         
   0  -8   3          1.18          2.40         1.92 o                         
   1  -8   3          3.88          5.38         1.94 o                         
   2  -8   3          0.00          1.42         1.51 o                         
  -6  -7   3        190.87        190.73         6.04 o                         
  -5  -7   3          5.01          7.07         2.95 o                         
  -4  -7   3         65.32         73.51         3.32 o                         
  -3  -7   3         50.86         51.97         2.78 o                         
  -2  -7   3        268.66        269.93         4.99 o                         
  -1  -7   3         16.32         17.79         2.53 o                         
   0  -7   3          4.55          6.22         2.32 o                         
   1  -7   3          5.34          3.76         2.21 o                         
   2  -7   3          7.15          8.15         1.54 o                         
   3  -7   3         35.17         35.68         2.17 o                         
  -6  -6   3         70.15         71.60         2.44 o                         
  -5  -6   3        355.73        369.16         9.54 o                         
  -4  -6   3          0.49          0.67         1.85 o                         
  -3  -6   3         27.14         30.17         2.30 o                         
  -2  -6   3          5.33          4.80         2.41 o                         
  -1  -6   3        113.51        110.63         2.88 o                         
   0  -6   3          1.00          0.94         2.15 o                         
   1  -6   3          5.03          5.88         1.70 o                         
   2  -6   3          0.69          2.24         1.75 o                         
   3  -6   3          7.09          8.18         1.72 o                         
  -6  -5   3         61.64         62.86         2.58 o                         
  -5  -5   3        128.58        144.64         4.59 o                         
  -4  -5   3        744.57        755.27        10.20 o                         
  -3  -5   3          7.68          9.96         2.02 o                         
  -2  -5   3          0.54         -0.63         2.24 o                         
  -1  -5   3          0.21         -0.20         2.03 o                         
   0  -5   3         30.99         28.23         1.84 o                         
   1  -5   3          0.01          0.54         1.44 o                         
   2  -5   3         10.29          9.12         1.76 o                         
   3  -5   3          0.90          1.06         1.36 o                         
   4  -5   3         93.94        100.50         3.09 o                         
  -7  -4   3        236.49        224.27         5.06 o                         
  -6  -4   3         31.27         24.54         2.80 o                         
  -5  -4   3          8.37         10.60         1.87 o                         
  -4  -4   3         80.34         81.16         3.14 o                         
  -3  -4   3        407.57        405.72         4.80 o                         
  -2  -4   3         13.46         12.56         6.57 o                         
  -1  -4   3          0.81          0.46         4.83 o                         
   0  -4   3          0.10          7.41         9.14 o                         
   1  -4   3          0.15          1.01         1.53 o                         
   2  -4   3         22.03         22.46         1.09 o                         
   3  -4   3          0.15          1.56         1.03 o                         
   4  -4   3          1.82          1.93         1.13 o                         
  -7  -3   3        183.05        173.11         4.22 o                         
  -6  -3   3        257.75        262.12         7.37 o                         
  -5  -3   3          3.17          4.61         1.93 o                         
  -4  -3   3         26.87         31.08         2.49 o                         
  -3  -3   3         94.53         98.89        11.01 o                         
  -2  -3   3        225.65        201.40         6.09 o                         
  -1  -3   3         20.36         18.90         3.37 o                         
   0  -3   3         18.03         20.46         8.52 o                         
   1  -3   3          2.62          2.97         2.88 o                         
   2  -3   3         61.02         61.40         1.44 o                         
   3  -3   3         51.15         51.95         1.33 o                         
   4  -3   3         32.57         34.49         1.37 o                         
   5  -3   3         15.09         15.87         2.15 o                         
  -7  -2   3        116.90         96.59         2.89 o                         
  -6  -2   3         82.85         89.51         5.95 o                         
  -5  -2   3        357.55        381.67         6.90 o                         
  -4  -2   3         89.58         91.20         3.63 o                         
  -3  -2   3         16.43         13.22         4.26 o                         
  -2  -2   3        155.14        170.01         8.70 o                         
  -1  -2   3        145.08        123.15         7.46 o                         
   0  -2   3          5.96          7.81         6.74 o                         
   1  -2   3         14.41         11.67         3.73 o                         
   2  -2   3          0.22          3.46         5.28 o                         
   3  -2   3         89.79         87.77         1.51 o                         
   4  -2   3        118.25        116.21         1.74 o                         
   5  -2   3          7.42          7.42         1.11 o                         
   6  -2   3         24.34         23.74         1.91 o                         
  -6  -1   3         30.32         30.87         2.71 o                         
  -5  -1   3        329.73        330.68         5.11 o                         
  -4  -1   3        480.55        471.65         7.46 o                         
  -3  -1   3         64.23         67.22         4.67 o                         
  -2  -1   3         82.29         84.05         4.33 o                         
  -1  -1   3          4.43          3.90         2.13 o                         
   0  -1   3          0.56          2.24         2.80 o                         
   1  -1   3          0.22          1.19         2.84 o                         
   2  -1   3          8.08         14.91         5.24 o                         
   3  -1   3         16.68         16.23         1.33 o                         
   4  -1   3        275.74        279.30         3.73 o                         
   5  -1   3        209.09        218.20         3.25 o                         
   6  -1   3         17.77         14.55         1.77 o                         
  -6   0   3         17.20         17.55         1.66 o                         
  -5   0   3         44.94         42.16         2.32 o                         
  -4   0   3        249.84        245.48         4.10 o                         
  -3   0   3        268.76        248.18        18.67 o                         
  -2   0   3          0.99          2.69         2.33 o                         
  -1   0   3          4.48          2.61         1.93 o                         
   0   0   3          2.50          3.10         3.25 o                         
   1   0   3         28.22         22.55         1.64 o                         
   2   0   3         71.07         75.13         3.37 o                         
   3   0   3          2.57         -0.27         4.13 o                         
   4   0   3         18.37         20.90         1.29 o                         
   5   0   3        242.58        256.45         5.20 o                         
   6   0   3        111.99        117.66         3.18 o                         
  -6   1   3        138.59        144.94         3.22 o                         
  -5   1   3          9.10          8.25         1.47 o                         
  -4   1   3          7.73          8.17         1.37 o                         
  -3   1   3        119.72        112.06         5.22 o                         
  -2   1   3        271.47        269.68         5.18 o                         
  -1   1   3         14.60         14.78         4.53 o                         
   0   1   3          1.01          0.89         2.21 o                         
   1   1   3          3.74          4.39         2.35 o                         
   2   1   3        267.53        265.12         6.24 o                         
   3   1   3         86.30         84.81         6.08 o                         
   4   1   3         44.19         44.09         1.42 o                         
   5   1   3         53.12         54.32         2.23 o                         
   6   1   3        234.13        241.84         5.48 o                         
   7   1   3        166.14        145.19         3.55 o                         
  -6   2   3        165.15        152.24         5.46 o                         
  -5   2   3        244.67        249.10         3.06 o                         
  -4   2   3         28.64         29.91         1.43 o                         
  -3   2   3         16.14         16.30         1.36 o                         
  -2   2   3         17.22         15.63         5.04 o                         
  -1   2   3          6.56          5.32         7.37 o                         
   0   2   3          0.93          5.24         7.54 o                         
   1   2   3         28.29         21.75         4.70 o                         
   2   2   3          1.01          3.28         2.37 o                         
   3   2   3        571.42        571.05        11.61 o                         
   4   2   3        146.38        144.45         2.81 o                         
   5   2   3         23.27         22.57         1.48 o                         
   6   2   3         10.94          7.32         2.46 o                         
   7   2   3        154.78        142.17         5.59 o                         
  -5   3   3        179.14        179.10         5.50 o                         
  -4   3   3        199.00        200.51         2.67 o                         
  -3   3   3          0.09          1.12         1.03 o                         
  -2   3   3         55.72         57.22         1.68 o                         
  -1   3   3          0.01          0.28         3.12 o                         
   0   3   3         45.42         42.01         4.29 o                         
   1   3   3          0.25          0.49         4.35 o                         
   2   3   3         45.09         45.06         3.11 o                         
   3   3   3         26.64         21.59         3.68 o                         
   4   3   3        315.95        321.77         6.24 o                         
   5   3   3        136.17        141.84         2.29 o                         
   6   3   3        113.84        114.48         3.42 o                         
   7   3   3         68.06         65.51         2.62 o                         
  -5   4   3         23.02         20.36         1.68 o                         
  -4   4   3         31.04         33.77         1.47 o                         
  -3   4   3        120.58        122.56         2.28 o                         
  -2   4   3          9.75          9.31         1.48 o                         
  -1   4   3          1.74          3.66         1.47 o                         
   0   4   3          3.28          4.50         3.54 o                         
   1   4   3         33.41         29.44         4.81 o                         
   2   4   3         40.04         39.05         6.43 o                         
   3   4   3         26.08         25.71         2.52 o                         
   4   4   3          6.26          7.61         1.44 o                         
   5   4   3        164.30        158.22         3.51 o                         
   6   4   3        236.98        259.16        18.53 o                         
   7   4   3         60.92         55.37         2.13 o                         
  -4   5   3          1.47          1.87         1.69 o                         
  -3   5   3         69.43         67.88         2.96 o                         
  -2   5   3         41.91         43.32         3.29 o                         
  -1   5   3          0.59          3.41         1.56 o                         
   0   5   3         16.32         25.34         5.82 o                         
   1   5   3         25.09         34.44        11.85 o                         
   2   5   3         80.54         73.94         7.94 o                         
   3   5   3        138.63        139.84         3.57 o                         
   4   5   3        127.45        126.82         2.81 o                         
   5   5   3          8.60          6.35         5.90 o                         
   6   5   3        249.69        257.94         6.42 o                         
   7   5   3        284.90        274.87         8.82 o                         
  -4   6   3          0.12          2.21         2.42 o                         
  -3   6   3          1.34          1.03         1.37 o                         
  -2   6   3          1.48          4.79         7.23 o                         
  -1   6   3          1.73          3.42         1.48 o                         
   0   6   3         24.17         20.23         5.85 o                         
   1   6   3         20.42         21.70         3.06 o                         
   2   6   3         10.70         18.90        13.36 o                         
   3   6   3        301.13        295.81         5.83 o                         
   4   6   3        140.18        144.96         3.49 o                         
   5   6   3        121.99        116.24         6.97 o                         
   6   6   3         44.45         43.22         2.12 o                         
  -3   7   3          4.94          4.56         0.98 o                         
  -2   7   3          3.15          3.46         1.44 o                         
  -1   7   3          0.00          1.78         4.26 o                         
   0   7   3          1.92          0.33         2.32 o                         
   1   7   3          7.56          6.67         1.70 o                         
   2   7   3         71.02         77.02         5.40 o                         
   3   7   3          0.01          0.19         2.03 o                         
   4   7   3        399.75        408.68         8.48 o                         
   5   7   3         42.56         41.41         3.86 o                         
   6   7   3         54.58         53.88         1.90 o                         
  -2   8   3          8.74          7.66         2.11 o                         
  -1   8   3          4.19          4.40         2.08 o                         
   0   8   3          0.01          1.02         2.26 o                         
   1   8   3        135.56        135.60         3.27 o                         
   2   8   3          0.70          3.21         2.75 o                         
   3   8   3         19.07         21.61         2.24 o                         
   4   8   3          5.70          7.50         2.03 o                         
   5   8   3        252.51        244.95         8.57 o                         
   6   8   3         32.30         26.60         5.39 o                         
  -1   9   3          2.95          0.80         2.04 o                         
   0   9   3          0.43          1.32         1.67 o                         
   1   9   3          0.96          2.62         5.46 o                         
   2   9   3        140.81        142.10         4.48 o                         
   3   9   3          5.10          6.99         1.92 o                         
   4   9   3         22.23         21.78         2.29 o                         
   5   9   3          5.55          4.39         4.08 o                         
   1  10   3         17.54         16.71         1.08 o                         
   2  10   3          0.13          0.14         1.08 o                         
   3  10   3         77.74         76.56         2.62 o                         
  -4  -9   4          9.81         11.28         2.86 o                         
  -3  -9   4       1458.62       1422.68        26.60 o                         
  -2  -9   4        179.04        187.56         6.84 o                         
  -1  -9   4       3725.40       3715.72        64.87 o                         
  -5  -8   4        442.61        467.57        10.71 o                         
  -4  -8   4       1604.31       1685.08        31.84 o                         
  -3  -8   4        472.17        482.94         8.99 o                         
  -2  -8   4       1326.40       1334.54        27.81 o                         
  -1  -8   4         67.82         70.08         7.06 o                         
   0  -8   4       4626.82       4502.93        87.52 o                         
   1  -8   4       1694.96       1727.82        31.85 o                         
  -6  -7   4         32.73         27.29         3.06 o                         
  -5  -7   4       1633.97       1637.15        26.08 o                         
  -4  -7   4       1322.20       1341.52        19.32 o                         
  -3  -7   4       8525.05       8516.32        72.93 o                         
  -2  -7   4       1730.46       1757.17        15.86 o                         
  -1  -7   4       2181.38       2233.80        24.73 o                         
   0  -7   4        105.64        101.61         3.39 o                         
   1  -7   4       3149.67       3286.29        41.54 o                         
   2  -7   4        850.84        855.58        12.54 o                         
  -6  -6   4       2460.73       2415.15        42.73 o                         
  -5  -6   4         11.05         10.90         2.11 o                         
  -4  -6   4       3594.52       3704.25        47.39 o                         
  -3  -6   4         56.65         59.77         5.06 o                         
  -2  -6   4      10983.61      10818.09        89.76 o                         
  -1  -6   4        669.87        651.78         6.94 o                         
   0  -6   4       1721.34       1719.53        22.92 o                         
   1  -6   4         16.28         17.25         2.32 o                         
   2  -6   4       5338.40       5449.24        42.77 o                         
   3  -6   4       1703.09       1653.04        30.16 o                         
  -6  -5   4       1038.11       1032.86        20.02 o                         
  -5  -5   4       4489.74       4638.82        46.72 o                         
  -4  -5   4        174.33        182.59         6.39 o                         
  -3  -5   4       1056.59       1083.19        12.31 o                         
  -2  -5   4       1133.11       1065.68         9.44 o                         
  -1  -5   4      14660.43      14432.63        87.84 o                         
   0  -5   4        806.39        789.12        12.56 o                         
   1  -5   4       2119.23       2041.80        17.02 o                         
   2  -5   4        791.65        769.58        12.37 o                         
   3  -5   4       4762.60       4852.52        75.93 o                         
   4  -5   4       1931.95       1960.43        35.05 o                         
  -6  -4   4       2739.95       2683.73        47.36 o                         
  -5  -4   4       1055.70       1046.60        12.19 o                         
  -4  -4   4      11535.42      11524.38       100.77 o                         
  -3  -4   4         78.47         70.13         2.73 o                         
  -2  -4   4         49.63         49.93         4.84 o                         
  -1  -4   4       1932.80       1951.91        47.46 o                         
   0  -4   4      11876.09      11731.82       141.00 o                         
   1  -4   4       2101.10       2017.17        19.02 o                         
   2  -4   4       2383.70       2419.98        21.57 o                         
   3  -4   4       2001.49       1949.65        11.54 o                         
   4  -4   4       3644.38       3796.04        33.15 o                         
  -6  -3   4         67.90         64.71         3.77 o                         
  -5  -3   4        471.90        485.20         7.28 o                         
  -4  -3   4       1312.23       1260.34        17.27 o                         
  -3  -3   4      10988.10      10596.62       106.30 o                         
  -2  -3   4        907.59        870.40        19.43 o                         
  -1  -3   4       8500.36       8910.51       138.79 o                         
   0  -3   4        491.58        540.06        11.61 o                         
   1  -3   4      10839.26      10331.16       178.81 o                         
   2  -3   4       4697.03       4666.41        29.21 o                         
   3  -3   4        974.91        974.61         5.96 o                         
   4  -3   4         54.25         59.87         1.67 o                         
   5  -3   4       3083.96       3079.42        37.63 o                         
  -6  -2   4       1527.15       1556.36        29.11 o                         
  -5  -2   4        335.81        329.83         6.66 o                         
  -4  -2   4       1628.98       1553.49        12.62 o                         
  -3  -2   4       3370.65       3592.02        50.32 o                         
  -2  -2   4      18524.20      18033.23       228.54 o                         
  -1  -2   4      11320.74      11205.67       263.56 o                         
   0  -2   4      10031.79      10208.26       135.78 o                         
   1  -2   4         21.91         21.97         4.66 o                         
   2  -2   4      13609.17      12937.22       195.61 o                         
   3  -2   4       3952.56       3851.68        20.54 o                         
   4  -2   4       3318.69       3204.57        16.59 o                         
   5  -2   4         74.79         76.29         1.92 o                         
  -6  -1   4        881.45        907.47        20.05 o                         
  -5  -1   4       4413.44       4504.25        56.05 o                         
  -4  -1   4         16.35         14.87         1.65 o                         
  -3  -1   4       7417.35       7549.05       161.74 o                         
  -2  -1   4       9412.48       9603.20       120.03 o                         
  -1  -1   4      30250.23      29402.33       371.90 o                         
   0  -1   4       3097.59       2976.00        55.29 o                         
   1  -1   4       8469.11       8333.24       128.00 o                         
   2  -1   4        411.42        368.33        16.90 o                         
   3  -1   4       7395.68       7177.24        70.54 o                         
   4  -1   4       5851.02       5866.10        30.72 o                         
   5  -1   4        605.91        613.51         9.69 o                         
   6  -1   4       1112.33       1084.15        14.23 o                         
  -6   0   4        903.32        890.44        12.89 o                         
  -5   0   4       2921.83       2825.24        36.45 o                         
  -4   0   4      12639.52      11973.12       159.02 o                         
  -3   0   4       2491.53       2519.81        43.28 o                         
  -2   0   4       5036.24       5188.80       177.67 o                         
  -1   0   4       2117.93       1807.34        35.88 o                         
   0   0   4      10132.77       9301.38       160.81 o                         
   1   0   4        767.64        926.13        11.39 o                         
   2   0   4       5528.08       5802.46        71.94 o                         
   3   0   4         71.04         71.90         2.35 o                         
   4   0   4       8860.95       9138.41        55.06 o                         
   5   0   4       5165.40       5354.04        56.23 o                         
   6   0   4          6.86          7.41         1.95 o                         
  -6   1   4       1240.18       1101.15        19.72 o                         
  -5   1   4       1740.48       1701.33        12.88 o                         
  -4   1   4       3860.49       3876.95        35.48 o                         
  -3   1   4       9722.54       9602.97        98.18 o                         
  -2   1   4         16.72         40.08         4.60 o                         
  -1   1   4       1017.62        956.94        16.23 o                         
   0   1   4        192.12        146.99         4.47 o                         
   1   1   4      27959.80      26564.08       444.55 o                         
   2   1   4      10672.47      10242.71       124.48 o                         
   3   1   4        703.94        792.72        19.56 o                         
   4   1   4        897.81        922.11         7.28 o                         
   5   1   4       7577.19       7758.96        68.35 o                         
   6   1   4       1188.62       1233.92        23.31 o                         
  -6   2   4       2845.49       2748.77        47.22 o                         
  -5   2   4        607.74        592.02         6.19 o                         
  -4   2   4       1348.84       1377.69        16.38 o                         
  -3   2   4       2685.64       2592.26        25.15 o                         
  -2   2   4      18442.01      18456.29       228.91 o                         
  -1   2   4         18.71         31.91         5.61 o                         
   0   2   4       3000.22       2953.01        60.52 o                         
   1   2   4        624.54        701.78        17.74 o                         
   2   2   4      22550.07      22648.59       270.90 o                         
   3   2   4       5938.83       5913.95       106.10 o                         
   4   2   4        793.28        804.74        10.76 o                         
   5   2   4        981.48        951.02        15.42 o                         
   6   2   4       4160.50       4303.58        53.32 o                         
   7   2   4       1971.36       1873.77        32.40 o                         
  -5   3   4       2613.26       2613.48        23.33 o                         
  -4   3   4         27.00         30.30         1.85 o                         
  -3   3   4         32.92         37.15         1.62 o                         
  -2   3   4       2025.64       1888.21        15.03 o                         
  -1   3   4      25867.23      26337.09       455.35 o                         
   0   3   4        557.27        447.75        10.77 o                         
   1   3   4      13402.01      14090.82       243.00 o                         
   2   3   4        176.91        238.04         8.70 o                         
   3   3   4      15542.08      15319.01       263.69 o                         
   4   3   4       1653.25       1743.19        26.53 o                         
   5   3   4        738.40        714.30         9.10 o                         
   6   3   4         40.16         40.35         1.99 o                         
   7   3   4       1082.59       1088.91        46.06 o                         
  -5   4   4       2019.09       2078.85        45.04 o                         
  -4   4   4       4741.35       4877.95        71.88 o                         
  -3   4   4        248.95        261.11         3.70 o                         
  -2   4   4       4156.71       4336.47        32.60 o                         
  -1   4   4        259.72        240.84         6.21 o                         
   0   4   4      11271.05      10959.05       138.23 o                         
   1   4   4       1709.79       1576.94        26.95 o                         
   2   4   4       2329.82       2352.05        50.01 o                         
   3   4   4       2338.53       2318.30        24.84 o                         
   4   4   4      13831.99      13651.68       314.97 o                         
   5   4   4       3555.92       3607.57        37.96 o                         
   6   4   4       1798.15       1904.76        27.37 o                         
   7   4   4        630.16        629.74         8.67 o                         
  -4   5   4       2130.24       2136.79        30.48 o                         
  -3   5   4       8033.67       8110.72       120.73 o                         
  -2   5   4          7.55          8.73         2.01 o                         
  -1   5   4       5453.28       5527.16        58.18 o                         
   0   5   4       2684.38       2619.89        34.59 o                         
   1   5   4       8612.93       8473.48       123.59 o                         
   2   5   4       1708.16       1661.98        20.22 o                         
   3   5   4       1569.06       1692.20        18.95 o                         
   4   5   4          3.93         11.26         2.54 o                         
   5   5   4       2458.16       2519.07        31.82 o                         
   6   5   4       3288.63       3363.35        34.15 o                         
   7   5   4        616.80        565.63        11.21 o                         
  -4   6   4        820.48        802.99        14.78 o                         
  -3   6   4       2554.45       2678.23        36.49 o                         
  -2   6   4       5211.65       5367.74        66.72 o                         
  -1   6   4        297.34        279.26         5.56 o                         
   0   6   4       2730.07       2769.51        36.09 o                         
   1   6   4       1260.74       1208.96        13.69 o                         
   2   6   4       8340.32       8228.83        85.77 o                         
   3   6   4       2286.99       2292.41        23.96 o                         
   4   6   4       1980.30       2039.22        22.58 o                         
   5   6   4        131.06        136.35         7.10 o                         
   6   6   4       1846.43       1863.12        19.35 o                         
  -3   7   4        629.33        614.91         8.69 o                         
  -2   7   4       1549.15       1547.69        19.65 o                         
  -1   7   4       2161.47       2273.82        51.60 o                         
   0   7   4         58.92         59.01         3.79 o                         
   1   7   4       3392.02       3475.99        33.24 o                         
   2   7   4         32.66         35.13         3.49 o                         
   3   7   4      10317.90      10310.42        82.28 o                         
   4   7   4       3709.37       3740.59        53.36 o                         
   5   7   4       1075.79       1013.23        21.35 o                         
   6   7   4        141.39        131.40         2.70 o                         
  -2   8   4       1219.58       1170.10        41.33 o                         
  -1   8   4        501.93        520.17        11.42 o                         
   0   8   4       6664.04       6771.73       109.32 o                         
   1   8   4        392.96        403.71         9.86 o                         
   2   8   4       1077.65       1095.46        16.49 o                         
   3   8   4         50.57         54.13         2.49 o                         
   4   8   4       4925.60       5041.55        74.58 o                         
   5   8   4        487.14        512.07        12.84 o                         
   6   8   4        997.25        888.10        16.74 o                         
   0   9   4        233.31        240.33        17.54 o                         
   1   9   4       6303.75       6452.91       112.86 o                         
   2   9   4        211.25        211.38         5.71 o                         
   3   9   4        904.02        903.02         9.02 o                         
   4   9   4         35.14         34.88         3.77 o                         
   5   9   4       2463.74       2367.10        30.78 o                         
   1  10   4        122.37        122.62         3.15 o                         
   2  10   4       2893.66       2774.75        27.69 o                         
   3  10   4        144.66        135.67         3.33 o                         
  -3  -9   5         21.21         21.03         3.42 o                         
  -2  -9   5         83.56         89.52         4.79 o                         
  -1  -9   5         28.24         27.56         3.59 o                         
  -5  -8   5        139.29        124.35         4.44 o                         
  -4  -8   5          2.29          4.04         3.95 o                         
  -3  -8   5         85.62         82.62         4.03 o                         
  -2  -8   5         20.84         28.09         5.99 o                         
  -1  -8   5         34.42         39.67         6.39 o                         
   0  -8   5         23.24         24.62         2.60 o                         
   1  -8   5          2.85          3.12         1.36 o                         
  -5  -7   5         78.35         82.70         3.86 o                         
  -4  -7   5        141.15        144.61         5.16 o                         
  -3  -7   5         45.61         48.51         4.26 o                         
  -2  -7   5         33.32         33.61         3.14 o                         
  -1  -7   5          1.34          5.20         4.18 o                         
   0  -7   5          3.69          4.37         2.80 o                         
   1  -7   5          0.60          3.21         2.38 o                         
   2  -7   5          1.05          1.22         1.91 o                         
  -6  -6   5          1.17          1.29         2.97 o                         
  -5  -6   5        103.73        106.52         4.53 o                         
  -4  -6   5         35.15         32.97         6.08 o                         
  -3  -6   5        226.47        222.57         7.21 o                         
  -2  -6   5         45.79         47.85         3.42 o                         
  -1  -6   5          1.55          3.24         2.33 o                         
   0  -6   5          3.18          4.08         2.52 o                         
   1  -6   5         12.90         10.61         2.50 o                         
   2  -6   5          0.09          0.46         2.25 o                         
   3  -6   5         22.30         25.03         2.80 o                         
  -6  -5   5        421.58        411.77         9.51 o                         
  -5  -5   5          0.91         -0.38         3.39 o                         
  -4  -5   5         61.68         62.13         4.13 o                         
  -3  -5   5         10.89         13.06         4.03 o                         
  -2  -5   5        273.46        264.73         4.50 o                         
  -1  -5   5          3.29          4.36         1.95 o                         
   0  -5   5          0.06          2.43         2.30 o                         
   1  -5   5          0.24          0.25         3.26 o                         
   2  -5   5          1.45          2.66         1.19 o                         
   3  -5   5         30.86         29.03         2.35 o                         
  -6  -4   5         73.37         78.86         4.39 o                         
  -5  -4   5        320.98        321.32        14.03 o                         
  -4  -4   5         14.41         14.05         3.44 o                         
  -3  -4   5         13.71         12.11         4.53 o                         
  -2  -4   5         27.44         23.74         3.14 o                         
  -1  -4   5        240.33        231.85         9.32 o                         
   0  -4   5          0.13          1.95         1.93 o                         
   1  -4   5          3.07          2.25         2.51 o                         
   2  -4   5          1.48          1.78         1.63 o                         
   3  -4   5         33.03         34.10         1.55 o                         
   4  -4   5         31.32         32.51         1.74 o                         
  -6  -3   5         79.49         83.17         3.95 o                         
  -5  -3   5         61.44         66.88         3.78 o                         
  -4  -3   5        342.02        325.58         6.80 o                         
  -3  -3   5          1.50          2.66         3.68 o                         
  -2  -3   5          3.08          0.89         6.12 o                         
  -1  -3   5         17.96         11.85         5.77 o                         
   0  -3   5         25.05         20.90         5.24 o                         
   1  -3   5          0.00          0.93         1.69 o                         
   2  -3   5         39.15         35.86         1.74 o                         
   3  -3   5         32.69         32.06         1.19 o                         
   4  -3   5         85.52         87.93         2.07 o                         
   5  -3   5        135.67        137.03         4.08 o                         
  -6  -2   5          5.53          6.52         2.03 o                         
  -5  -2   5         23.34         25.71         3.03 o                         
  -4  -2   5        148.61        140.85         3.74 o                         
  -3  -2   5        398.77        371.54         6.14 o                         
  -2  -2   5         57.02         59.85         3.58 o                         
  -1  -2   5          0.12          2.64         3.65 o                         
   0  -2   5          2.01          5.81         4.84 o                         
   1  -2   5          1.07          0.60         2.56 o                         
   2  -2   5         11.45         11.35         1.45 o                         
   3  -2   5         21.00         21.29         1.01 o                         
   4  -2   5          0.44          4.51         1.32 o                         
   5  -2   5        160.21        165.22         2.79 o                         
  -6  -1   5        145.34        140.31         5.37 o                         
  -5  -1   5          2.20          2.19         2.53 o                         
  -4  -1   5         80.53         81.73         2.33 o                         
  -3  -1   5         45.42         40.57         3.69 o                         
  -2  -1   5        166.26        149.90         4.34 o                         
  -1  -1   5         74.09         76.56         6.61 o                         
   0  -1   5          1.49          1.64         5.10 o                         
   1  -1   5          0.19          2.58         2.47 o                         
   2  -1   5         80.23         66.79         4.30 o                         
   3  -1   5         51.15         52.79         1.26 o                         
   4  -1   5         39.26         40.16         1.71 o                         
   5  -1   5          0.98          1.92         1.28 o                         
   6  -1   5         80.18         79.28         7.15 o                         
  -6   0   5         85.87         90.62         2.55 o                         
  -5   0   5        137.99        132.77         3.56 o                         
  -4   0   5          0.16          0.92         1.61 o                         
  -3   0   5         22.02         25.70         3.72 o                         
  -2   0   5        156.45        152.23         7.15 o                         
  -1   0   5        167.93        153.56         8.52 o                         
   0   0   5         12.64          8.60         3.23 o                         
   1   0   5         21.65         21.60         3.08 o                         
   2   0   5          0.76          4.35         3.77 o                         
   3   0   5         98.73         96.94         2.09 o                         
   4   0   5        103.37        102.53         1.99 o                         
   5   0   5         19.36         17.67         1.53 o                         
   6   0   5         26.13         25.29         1.67 o                         
  -6   1   5         60.91         61.02         3.51 o                         
  -5   1   5         81.84         83.62         2.12 o                         
  -4   1   5        363.12        393.78        10.15 o                         
  -3   1   5         54.90         53.58         3.08 o                         
  -2   1   5          6.39          8.52         3.48 o                         
  -1   1   5         46.29         43.68         2.84 o                         
   0   1   5          0.00          0.01         2.91 o                         
   1   1   5          1.34          0.89         1.38 o                         
   2   1   5         25.10         23.00         2.41 o                         
   3   1   5         10.06         10.30         1.98 o                         
   4   1   5        213.05        215.36         3.07 o                         
   5   1   5        242.62        254.57         3.84 o                         
   6   1   5          0.43          0.99         1.63 o                         
  -5   2   5         12.60         12.63         1.48 o                         
  -4   2   5        110.11        108.58         2.08 o                         
  -3   2   5        171.85        160.04         3.20 o                         
  -2   2   5          4.41          4.53         2.03 o                         
  -1   2   5          0.02         -1.73         4.17 o                         
   0   2   5          0.04         -0.88         3.92 o                         
   1   2   5         38.12         41.63         3.02 o                         
   2   2   5         20.01         17.75         2.68 o                         
   3   2   5         11.14         11.65         1.90 o                         
   4   2   5          7.81          7.20         1.32 o                         
   5   2   5        447.19        466.05         6.69 o                         
   6   2   5        163.01        164.59         3.16 o                         
  -5   3   5         44.11         42.78         1.99 o                         
  -4   3   5         38.14         38.65         1.83 o                         
  -3   3   5         70.20         71.60         2.75 o                         
  -2   3   5         79.32         74.55         2.38 o                         
  -1   3   5         40.12         43.09         9.59 o                         
   0   3   5         11.73         13.33         5.54 o                         
   1   3   5         33.39         30.49         4.92 o                         
   2   3   5        155.20        146.57         6.66 o                         
   3   3   5         50.89         41.12         4.03 o                         
   4   3   5         68.84         73.03         3.07 o                         
   5   3   5         25.96         23.28         1.55 o                         
   6   3   5        313.71        326.31         5.09 o                         
   7   3   5        178.06        168.95         4.57 o                         
  -5   4   5         47.11         41.30         2.06 o                         
  -4   4   5          5.71          8.33         1.65 o                         
  -3   4   5          9.97         10.34         2.11 o                         
  -2   4   5         93.72         94.83         3.63 o                         
  -1   4   5         25.49         23.09         2.35 o                         
   0   4   5          0.58         -1.09         4.09 o                         
   1   4   5          9.66         10.37         4.74 o                         
   2   4   5          1.44          5.34         3.31 o                         
   3   4   5        334.69        326.20         6.91 o                         
   4   4   5        105.21        103.25         3.86 o                         
   5   4   5         47.28         47.87         2.60 o                         
   6   4   5          5.05          5.27         1.52 o                         
   7   4   5        117.21        117.78         3.06 o                         
  -4   5   5         97.03        102.54         2.84 o                         
  -3   5   5         15.27         14.00         1.82 o                         
  -2   5   5          0.34          2.09         1.65 o                         
  -1   5   5          0.47          2.90         1.58 o                         
   0   5   5         10.47          9.68         4.01 o                         
   1   5   5          3.97          1.60         2.29 o                         
   2   5   5        106.18        104.98         3.61 o                         
   3   5   5         13.89         14.30         1.59 o                         
   4   5   5        251.71        243.08         4.02 o                         
   5   5   5        244.82        245.94         5.10 o                         
   6   5   5         42.97         43.30         1.90 o                         
  -3   6   5         53.37         53.51         1.70 o                         
  -2   6   5          0.43          1.47         1.57 o                         
  -1   6   5          1.52          3.51         1.79 o                         
   0   6   5          6.32         11.64         7.44 o                         
   1   6   5         13.06          8.89         2.93 o                         
   2   6   5         15.85         17.63         2.88 o                         
   3   6   5         86.22         87.93         2.68 o                         
   4   6   5          0.74          3.10         1.52 o                         
   5   6   5        167.84        172.32         3.94 o                         
   6   6   5        201.48        192.59         3.61 o                         
  -3   7   5         24.16         22.28         1.51 o                         
  -2   7   5         75.85         75.53         2.76 o                         
  -1   7   5          7.43          5.95         3.48 o                         
   0   7   5         40.47         40.39         2.75 o                         
   1   7   5          1.47          2.23         2.27 o                         
   2   7   5         98.68         92.00         4.27 o                         
   3   7   5         92.53         90.67         2.73 o                         
   4   7   5         39.09         39.34         1.86 o                         
   5   7   5          3.53          5.19         3.77 o                         
   6   7   5        251.07        249.64         5.64 o                         
  -2   8   5         14.99         13.98         1.42 o                         
  -1   8   5          2.78          3.95         1.43 o                         
   0   8   5          4.74          4.82         1.96 o                         
   1   8   5          8.42         10.16         3.11 o                         
   2   8   5          0.59          2.66         3.03 o                         
   3   8   5        190.46        196.23         4.70 o                         
   4   8   5         30.96         33.81         2.54 o                         
   5   8   5         56.69         59.36         3.19 o                         
   0   9   5         46.02         51.37         2.66 o                         
   1   9   5          2.93          2.97         4.57 o                         
   2   9   5         22.36         26.30         1.89 o                         
   3   9   5          0.16          0.35         1.40 o                         
   4   9   5        293.20        288.33         8.53 o                         
   5   9   5         25.15         22.90         2.22 o                         
   2  10   5          5.14          6.17         1.42 o                         
  -4  -8   6       1608.42       1637.61        21.20 o                         
  -3  -8   6        187.68        196.09         7.59 o                         
  -2  -8   6       3639.49       3771.88        67.48 o                         
  -1  -8   6       1199.87       1212.12        24.88 o                         
   0  -8   6       1150.48       1139.70        23.01 o                         
  -5  -7   6       3275.64       3306.48        40.89 o                         
  -4  -7   6         47.29         56.63         4.97 o                         
  -3  -7   6       2084.40       2113.22        27.89 o                         
  -2  -7   6          5.17         11.25         2.77 o                         
  -1  -7   6       2051.54       2172.70        29.63 o                         
   0  -7   6       2064.67       2190.20        29.69 o                         
   1  -7   6        909.41        917.83        13.90 o                         
   2  -7   6        436.06        400.17        22.24 o                         
  -5  -6   6        352.77        375.52         7.20 o                         
  -4  -6   6       2443.31       2463.37        46.24 o                         
  -3  -6   6        214.94        225.44         6.21 o                         
  -2  -6   6       2215.28       2157.86        26.07 o                         
  -1  -6   6        565.39        549.19        10.19 o                         
   0  -6   6      10050.15      10082.66       122.45 o                         
   1  -6   6       2628.00       2711.27        35.43 o                         
   2  -6   6       1086.70       1068.45        12.53 o                         
   3  -6   6        447.12        395.31         8.27 o                         
  -6  -5   6         40.93         42.53         1.87 o                         
  -5  -5   6       1159.07       1206.53        17.14 o                         
  -4  -5   6        196.71        193.15         5.73 o                         
  -3  -5   6       6957.14       6818.99        71.49 o                         
  -2  -5   6       1042.17       1004.43        11.71 o                         
  -1  -5   6       2965.25       2983.36        33.40 o                         
   0  -5   6         16.26         16.57         2.64 o                         
   1  -5   6      11574.43      11623.24       100.06 o                         
   2  -5   6       1576.83       1537.02        13.88 o                         
   3  -5   6       1577.68       1590.07        21.31 o                         
  -6  -4   6       4483.68       4433.90        56.43 o                         
  -5  -4   6          1.70          5.17         3.22 o                         
  -4  -4   6       1612.97       1599.03        22.00 o                         
  -3  -4   6        775.77        717.02        22.35 o                         
  -2  -4   6      13460.84      12174.60       154.73 o                         
  -1  -4   6        358.07        342.97         9.51 o                         
   0  -4   6       1039.36       1091.24        10.68 o                         
   1  -4   6        281.09        296.81         6.02 o                         
   2  -4   6       4093.20       4125.09        33.41 o                         
   3  -4   6       1832.16       1925.28        21.24 o                         
   4  -4   6        232.48        217.25        15.03 o                         
  -6  -3   6        792.95        844.22        16.14 o                         
  -5  -3   6       4865.55       4860.46        59.98 o                         
  -4  -3   6        838.14        779.54        14.28 o                         
  -3  -3   6       5877.87       5595.32        71.56 o                         
  -2  -3   6        338.95        309.45         7.34 o                         
  -1  -3   6      19249.32      18537.06       223.82 o                         
   0  -3   6       2149.85       2110.61        42.64 o                         
   1  -3   6        127.90        134.53         3.28 o                         
   2  -3   6        158.94        150.03         3.56 o                         
   3  -3   6       4768.59       4771.24        54.84 o                         
   4  -3   6       1871.24       1879.90        29.70 o                         
   5  -3   6        396.01        369.55         7.51 o                         
  -6  -2   6        856.23        892.02        30.77 o                         
  -5  -2   6       1743.49       1752.20        18.98 o                         
  -4  -2   6       5923.80       5629.73        52.12 o                         
  -3  -2   6         43.31         37.76         4.84 o                         
  -2  -2   6        978.49        931.69        26.61 o                         
  -1  -2   6       1116.39        883.59        26.11 o                         
   0  -2   6      16245.33      15815.28       274.24 o                         
   1  -2   6       6300.66       6057.85        83.97 o                         
   2  -2   6       6782.78       6752.31        47.58 o                         
   3  -2   6       1782.04       1761.31        15.18 o                         
   4  -2   6       5017.26       5133.13        47.41 o                         
   5  -2   6       3659.37       3645.97        45.69 o                         
  -6  -1   6        288.41        300.19         4.97 o                         
  -5  -1   6       1972.38       2071.42        72.65 o                         
  -4  -1   6       1978.73       1799.36        27.59 o                         
  -3  -1   6       8208.54       8092.67       107.73 o                         
  -2  -1   6       2639.40       2550.13        39.78 o                         
  -1  -1   6       1127.36       1138.26        27.81 o                         
   0  -1   6       1361.05       1336.12        31.26 o                         
   1  -1   6       8807.13       8355.85       318.17 o                         
   2  -1   6       5710.96       5649.19        68.35 o                         
   3  -1   6       4029.07       3973.47        31.69 o                         
   4  -1   6        835.14        819.57         7.24 o                         
   5  -1   6       2532.01       2657.54        32.07 o                         
   6  -1   6       3607.79       3749.42        63.93 o                         
  -6   0   6       1960.66       1875.72        73.57 o                         
  -5   0   6         22.60         31.16         4.90 o                         
  -4   0   6       3247.54       3142.10        37.71 o                         
  -3   0   6        555.41        519.50        11.26 o                         
  -2   0   6       9820.41       9303.63       121.03 o                         
  -1   0   6       1931.43       1864.39        28.00 o                         
   0   0   6      13098.01      14261.98       244.46 o                         
   1   0   6       2050.70       2035.59        39.03 o                         
   2   0   6      17487.35      17446.72       299.29 o                         
   3   0   6       2998.29       2998.69        24.91 o                         
   4   0   6        921.98        940.58        11.42 o                         
   5   0   6         30.20         32.71         1.61 o                         
   6   0   6       1512.83       1488.35        18.71 o                         
  -6   1   6       1291.13       1317.86        23.58 o                         
  -5   1   6       2355.81       2471.82        25.02 o                         
  -4   1   6         59.47         63.19         2.72 o                         
  -3   1   6       3606.02       3696.62        48.22 o                         
  -2   1   6       3973.62       4002.08        42.77 o                         
  -1   1   6      30883.28      31558.51       378.98 o                         
   0   1   6       8562.19       8720.75       113.93 o                         
   1   1   6       5224.46       5462.10       101.26 o                         
   2   1   6        392.79        442.67        15.01 o                         
   3   1   6       7389.40       7131.97        72.22 o                         
   4   1   6       1721.73       1766.21        33.37 o                         
   5   1   6       1474.84       1478.35        12.70 o                         
   6   1   6        597.98        596.87         7.34 o                         
  -5   2   6        907.84        906.01        21.25 o                         
  -4   2   6       5688.01       5943.04        72.22 o                         
  -3   2   6        181.63        177.48         5.75 o                         
  -2   2   6       1981.67       2071.52        28.42 o                         
  -1   2   6       5106.00       5338.45       105.32 o                         
   0   2   6      18153.13      18131.53       317.44 o                         
   1   2   6        346.47        303.11        14.61 o                         
   2   2   6        653.18        644.77        10.22 o                         
   3   2   6        988.45       1001.38        10.62 o                         
   4   2   6       5070.87       5037.06        49.72 o                         
   5   2   6       4873.19       4995.58        52.34 o                         
   6   2   6         31.51         35.86         2.31 o                         
  -5   3   6        363.49        356.74         4.58 o                         
  -4   3   6       1938.03       1859.81        24.63 o                         
  -3   3   6       9287.33       9256.45       106.70 o                         
  -2   3   6          0.17          1.57         2.37 o                         
  -1   3   6       1960.81       2036.38        36.14 o                         
   0   3   6         23.92         22.19         8.79 o                         
   1   3   6      12504.71      12025.62       152.00 o                         
   2   3   6        196.86        165.85         6.61 o                         
   3   3   6       2035.92       2052.47        17.69 o                         
   4   3   6         30.31         33.10         1.67 o                         
   5   3   6       8008.07       8255.34        78.88 o                         
   6   3   6       2559.75       2624.73        26.77 o                         
  -4   4   6       1378.41       1354.25        17.84 o                         
  -3   4   6        651.55        651.71        10.51 o                         
  -2   4   6       8783.71       8931.13       128.56 o                         
  -1   4   6       1577.27       1509.83        20.13 o                         
   0   4   6        326.13        345.83         6.92 o                         
   1   4   6          0.71          0.34         4.44 o                         
   2   4   6      17481.00      17115.20       131.74 o                         
   3   4   6       4429.06       4245.87        43.15 o                         
   4   4   6       3943.47       3961.51        39.41 o                         
   5   4   6        834.23        846.41         8.76 o                         
   6   4   6       3635.98       3609.30       147.57 o                         
  -4   5   6        144.07        133.57         3.73 o                         
  -3   5   6       1033.85       1059.18        14.15 o                         
  -2   5   6       1625.62       1606.11        21.02 o                         
  -1   5   6      10437.34      10160.19       122.00 o                         
   0   5   6        386.56        353.02        19.45 o                         
   1   5   6       4557.77       4487.46        55.77 o                         
   2   5   6          0.12          4.27         1.77 o                         
   3   5   6       5224.54       4983.97        44.15 o                         
   4   5   6       2515.80       2501.59        33.88 o                         
   5   5   6        366.70        361.35         4.55 o                         
   6   5   6         39.33         37.91         1.85 o                         
  -3   6   6         62.26         68.86         6.39 o                         
  -2   6   6       1356.62       1374.00        21.80 o                         
  -1   6   6       2144.66       2154.12        40.68 o                         
   0   6   6       9197.48       9312.79       120.66 o                         
   1   6   6         78.41         76.93         3.91 o                         
   2   6   6       7007.91       7037.52        63.82 o                         
   3   6   6        238.75        222.96         5.00 o                         
   4   6   6       4935.83       4918.60        84.66 o                         
   5   6   6       1722.94       1795.63        30.08 o                         
   6   6   6        284.01        301.16         6.79 o                         
  -2   7   6         42.42         41.36         2.02 o                         
  -1   7   6       2498.34       2573.30        26.74 o                         
   0   7   6        841.25        853.68        20.00 o                         
   1   7   6       5533.35       5427.81        74.45 o                         
   2   7   6       2066.00       2061.07        22.19 o                         
   3   7   6       1055.37       1080.33        10.91 o                         
   4   7   6          2.50          5.91         1.56 o                         
   5   7   6       4085.39       4253.49        74.14 o                         
   6   7   6       2010.31       1964.15        33.94 o                         
  -1   8   6         39.37         43.58         4.33 o                         
   0   8   6       1075.05       1062.25        11.90 o                         
   1   8   6        237.90        238.27         9.28 o                         
   2   8   6       2341.70       2342.05        24.54 o                         
   3   8   6        385.81        396.66         5.64 o                         
   4   8   6        775.46        742.80        29.27 o                         
   5   8   6        206.20        188.83        18.45 o                         
   0   9   6         25.43         28.00         2.04 o                         
   1   9   6       1733.91       1652.01        78.35 o                         
   2   9   6          0.69          5.02         1.64 o                         
   3   9   6       4779.95       4806.70        81.84 o                         
   4   9   6        471.82        473.43        10.31 o                         
  -4  -8   7         23.29         21.83         2.75 o                         
  -3  -8   7        132.35        137.34         5.86 o                         
  -2  -8   7         21.90         21.61         4.66 o                         
  -1  -8   7         17.07         18.02         4.66 o                         
   0  -8   7          2.24          3.37         3.64 o                         
  -4  -7   7         66.59         73.94         4.53 o                         
  -3  -7   7         28.75         31.68         3.62 o                         
  -2  -7   7         41.46         45.27         3.51 o                         
  -1  -7   7         14.30         15.89         4.93 o                         
   0  -7   7          6.14          4.30         4.48 o                         
   1  -7   7          4.39          1.00         1.81 o                         
  -5  -6   7        239.14        242.74         5.18 o                         
  -4  -6   7         32.88         31.82         4.26 o                         
  -3  -6   7         40.02         36.89         3.76 o                         
  -2  -6   7         21.79         23.77         2.95 o                         
  -1  -6   7         44.34         40.47         6.30 o                         
   0  -6   7         17.88         19.72         3.28 o                         
   1  -6   7          0.07          1.94         2.96 o                         
   2  -6   7          0.66          3.08         1.73 o                         
  -5  -5   7         90.34         92.54         4.19 o                         
  -4  -5   7        166.70        157.84         7.77 o                         
  -3  -5   7          2.45          6.63         3.09 o                         
  -2  -5   7         34.52         33.75         2.87 o                         
  -1  -5   7          0.82          1.38         3.49 o                         
   0  -5   7         31.58         31.17         3.87 o                         
   1  -5   7          0.61          0.15         2.86 o                         
   2  -5   7          1.99          2.76         2.03 o                         
   3  -5   7          0.90          1.29         1.91 o                         
  -6  -4   7          0.08          2.08         1.53 o                         
  -5  -4   7         22.82         24.47         3.20 o                         
  -4  -4   7         27.48         28.54         3.59 o                         
  -3  -4   7        308.02        279.42        24.33 o                         
  -2  -4   7         13.07         12.61         3.39 o                         
  -1  -4   7          0.91          1.47         2.33 o                         
   0  -4   7          0.51          1.22         2.76 o                         
   1  -4   7          0.68          1.13         3.28 o                         
   2  -4   7          4.09          4.15         2.31 o                         
   3  -4   7         31.50         31.91         1.98 o                         
   4  -4   7         13.89         13.71         3.42 o                         
  -6  -3   7        399.56        421.40         8.48 o                         
  -5  -3   7          0.42         -0.24         2.91 o                         
  -4  -3   7         12.36         11.14         3.30 o                         
  -3  -3   7         15.89         15.86         3.19 o                         
  -2  -3   7        222.71        207.33         5.16 o                         
  -1  -3   7          5.50          7.20         2.69 o                         
   0  -3   7         10.30          8.89         4.16 o                         
   1  -3   7          4.43          9.89         3.14 o                         
   2  -3   7          6.08          8.46         2.62 o                         
   3  -3   7         30.03         27.39         2.80 o                         
   4  -3   7          9.40         11.38         1.73 o                         
  -6  -2   7        189.96        196.68         4.93 o                         
  -5  -2   7        464.17        468.85         5.50 o                         
  -4  -2   7          3.09          8.17         3.36 o                         
  -3  -2   7         62.53         56.29         3.97 o                         
  -2  -2   7          2.37          2.89         5.15 o                         
  -1  -2   7         81.97         75.54         9.85 o                         
   0  -2   7          2.81          0.21         4.19 o                         
   1  -2   7          7.68          9.00         2.20 o                         
   2  -2   7          0.02          1.58         1.41 o                         
   3  -2   7         44.14         46.72         1.99 o                         
   4  -2   7         63.26         65.62         4.56 o                         
   5  -2   7         16.06         17.43         2.24 o                         
  -6  -1   7         27.23         28.32         1.21 o                         
  -5  -1   7         84.80         88.80         6.55 o                         
  -4  -1   7        147.93        145.17         4.38 o                         
  -3  -1   7          1.09          1.81         2.71 o                         
  -2  -1   7          6.05          5.82         2.96 o                         
  -1  -1   7         44.31         47.22         7.28 o                         
   0  -1   7         36.68         28.95         4.04 o                         
   1  -1   7          0.03          0.52         3.24 o                         
   2  -1   7         26.68         22.32         1.94 o                         
   3  -1   7         13.64         13.18         1.65 o                         
   4  -1   7         68.41         67.73         1.74 o                         
   5  -1   7         80.36         82.60         5.97 o                         
  -6   0   7          3.19          4.05         1.04 o                         
  -5   0   7         21.92         25.04         2.50 o                         
  -4   0   7        113.18        111.36         2.67 o                         
  -3   0   7        141.82        138.59         3.29 o                         
  -2   0   7         38.20         34.96         3.23 o                         
  -1   0   7          6.35          5.84         3.75 o                         
   0   0   7         10.87         11.05         4.48 o                         
   1   0   7          6.82          2.53         3.64 o                         
   2   0   7         28.35         25.87         1.71 o                         
   3   0   7         74.69         72.90         2.12 o                         
   4   0   7         17.27         15.51         2.36 o                         
   5   0   7        144.38        143.65         2.95 o                         
   6   0   7        207.13        209.45         5.55 o                         
  -5   1   7          9.64          9.58         3.95 o                         
  -4   1   7         20.59         18.76         1.76 o                         
  -3   1   7         25.60         23.24         2.31 o                         
  -2   1   7         80.96         79.00         2.45 o                         
  -1   1   7          2.63          4.43         3.78 o                         
   0   1   7         10.10          6.26         4.44 o                         
   1   1   7          2.18         11.80         6.52 o                         
   2   1   7         64.05         57.20         6.28 o                         
   3   1   7         29.26         30.70         1.87 o                         
   4   1   7         42.84         45.19         2.94 o                         
   5   1   7          7.09          7.00         1.92 o                         
   6   1   7        121.45        115.40         3.71 o                         
  -5   2   7         97.11        110.28         4.28 o                         
  -4   2   7          6.01          6.30         1.78 o                         
  -3   2   7         57.02         57.16         2.75 o                         
  -2   2   7          3.79          4.35         2.71 o                         
  -1   2   7         88.18         87.74         7.90 o                         
   0   2   7         24.69         31.68         8.03 o                         
   1   2   7         36.94         27.47         7.77 o                         
   2   2   7          0.06          3.05         4.24 o                         
   3   2   7        142.78        147.33         4.43 o                         
   4   2   7         37.40         36.18         1.91 o                         
   5   2   7         38.23         39.81         1.70 o                         
   6   2   7         57.60         59.09         3.35 o                         
  -5   3   7         35.69         33.10         1.44 o                         
  -4   3   7        107.49        110.93         5.07 o                         
  -3   3   7          2.35          2.28         1.87 o                         
  -2   3   7          3.65          1.71         4.30 o                         
  -1   3   7         83.42         87.41         2.78 o                         
   0   3   7          1.54          2.92         2.61 o                         
   1   3   7          5.08          1.66         4.40 o                         
   2   3   7         10.93         12.11         2.58 o                         
   3   3   7         24.91         26.11         2.11 o                         
   4   3   7        188.25        186.60         5.43 o                         
   5   3   7        158.24        159.41         3.37 o                         
   6   3   7          4.26          4.72         1.29 o                         
  -4   4   7         75.89         74.17         3.86 o                         
  -3   4   7         91.92         95.04         2.95 o                         
  -2   4   7          2.13          0.37         2.57 o                         
  -1   4   7          0.80          2.38         1.74 o                         
   0   4   7          9.08         10.66         2.63 o                         
   1   4   7         77.81         80.04         7.00 o                         
   2   4   7          8.99          5.94         2.72 o                         
   3   4   7         43.61         45.95         3.00 o                         
   4   4   7         47.04         48.51         3.00 o                         
   5   4   7        259.48        273.18         5.18 o                         
   6   4   7        192.86        186.05         3.43 o                         
  -4   5   7         24.70         21.83         1.55 o                         
  -3   5   7          7.79          6.35         1.69 o                         
  -2   5   7          6.33          7.85         2.22 o                         
  -1   5   7         16.49         12.87         1.88 o                         
   0   5   7         19.95         15.49         6.30 o                         
   1   5   7          6.28          6.56         2.88 o                         
   2   5   7         95.56         93.67         5.39 o                         
   3   5   7         47.94         47.35         4.22 o                         
   4   5   7         92.81         93.05         3.51 o                         
   5   5   7          4.36          2.58         2.07 o                         
   6   5   7        230.19        242.49        28.37 o                         
  -3   6   7          1.13          0.83         0.88 o                         
  -2   6   7         17.04         18.06         2.09 o                         
  -1   6   7         16.51         16.08         1.81 o                         
   0   6   7         12.22         18.10        10.34 o                         
   1   6   7         88.46         76.63         7.53 o                         
   2   6   7          1.44          4.76         3.24 o                         
   3   6   7        109.38        101.14        18.22 o                         
   4   6   7         66.10         70.68         4.50 o                         
   5   6   7         93.42         88.44         2.89 o                         
   6   6   7          1.30          3.42         3.15 o                         
  -2   7   7         14.20         15.04         1.86 o                         
  -1   7   7          1.03          3.01         1.61 o                         
   0   7   7          0.58          0.75         3.02 o                         
   1   7   7         27.06         29.55         3.86 o                         
   2   7   7         39.44         37.92         2.05 o                         
   3   7   7          9.95          9.72         3.33 o                         
   4   7   7        114.26        122.50         4.22 o                         
   5   7   7        116.11        108.69         5.70 o                         
   6   7   7         38.59         35.77         2.44 o                         
  -1   8   7          1.31          1.60         1.05 o                         
   0   8   7          3.04          3.55         1.42 o                         
   1   8   7          5.44          6.21         2.97 o                         
   2   8   7          1.22          3.90         2.88 o                         
   3   8   7         68.95         66.17         3.86 o                         
   4   8   7          2.95          3.06         1.64 o                         
   5   8   7        189.43        189.32         5.42 o                         
   1   9   7          2.57          1.60         2.17 o                         
   2   9   7         78.65         75.50         2.37 o                         
   3   9   7          7.71          9.38         1.17 o                         
   4   9   7         45.54         43.54         2.97 o                         
  -4  -7   8        352.11        342.14        11.62 o                         
  -3  -7   8       2176.99       2244.58        40.33 o                         
  -2  -7   8         44.34         50.14         3.48 o                         
  -1  -7   8       1569.40       1580.13        26.66 o                         
   0  -7   8          6.86          8.77         3.12 o                         
   1  -7   8       2218.93       2030.62        94.90 o                         
  -5  -6   8         33.76         31.02         3.68 o                         
  -4  -6   8       1699.72       1745.41        32.08 o                         
  -3  -6   8       1351.11       1409.91        19.31 o                         
  -2  -6   8       5785.74       5933.88        59.74 o                         
  -1  -6   8        662.38        680.57        12.04 o                         
   0  -6   8       2145.44       2165.41        43.41 o                         
   1  -6   8         13.15         15.92         2.67 o                         
   2  -6   8       1841.84       1894.40        34.04 o                         
  -5  -5   8       2535.12       2744.00        34.30 o                         
  -4  -5   8        298.21        314.80         9.81 o                         
  -3  -5   8       1426.41       1464.88        20.02 o                         
  -2  -5   8         19.20         17.63         2.69 o                         
  -1  -5   8       4087.28       4216.40        74.91 o                         
   0  -5   8       3004.80       3096.05        53.67 o                         
   1  -5   8       1390.50       1445.27        21.31 o                         
   2  -5   8        316.65        295.80         7.02 o                         
   3  -5   8       4447.37       4640.72        56.23 o                         
  -5  -4   8       1696.43       1761.34        21.61 o                         
  -4  -4   8       4471.06       4547.96        57.12 o                         
  -3  -4   8          7.02         11.42         3.26 o                         
  -2  -4   8       2531.90       2473.63        34.30 o                         
  -1  -4   8        239.78        235.74         4.52 o                         
   0  -4   8       5419.94       5568.59        76.23 o                         
   1  -4   8       2367.72       2512.04        24.28 o                         
   2  -4   8        278.74        274.60         4.25 o                         
   3  -4   8        285.71        286.95        18.29 o                         
  -5  -3   8       1461.49       1467.08        21.49 o                         
  -4  -3   8         94.00         90.18         5.95 o                         
  -3  -3   8      11090.52      10861.00       109.10 o                         
  -2  -3   8        477.96        477.39         8.31 o                         
  -1  -3   8       2828.40       2699.63        30.87 o                         
   0  -3   8        474.87        476.17         8.71 o                         
   1  -3   8      16460.57      16384.96       139.85 o                         
   2  -3   8       1099.20       1082.07        14.42 o                         
   3  -3   8       1185.82       1141.25        16.26 o                         
   4  -3   8        742.90        703.28        10.36 o                         
  -6  -2   8       3293.98       2950.96        50.14 o                         
  -5  -2   8          5.07          7.89         1.75 o                         
  -4  -2   8        781.33        793.43        11.69 o                         
  -3  -2   8        158.10        154.06         4.47 o                         
  -2  -2   8       9256.11       9052.00        95.32 o                         
  -1  -2   8        292.72        288.76         6.12 o                         
   0  -2   8       3444.10       3442.93        29.08 o                         
   1  -2   8        144.73        152.25         4.11 o                         
   2  -2   8       9655.22       9955.20        70.19 o                         
   3  -2   8       4034.79       4234.33        72.66 o                         
   4  -2   8        491.34        501.77        24.36 o                         
   5  -2   8        639.19        609.13        11.87 o                         
  -5  -1   8       6235.42       6297.52        61.10 o                         
  -4  -1   8         63.35         56.84         2.17 o                         
  -3  -1   8       2017.17       1979.61        19.06 o                         
  -2  -1   8       1461.94       1452.73        17.59 o                         
  -1  -1   8       5996.13       6044.30        54.40 o                         
   0  -1   8        637.31        586.35        10.14 o                         
   1  -1   8        429.71        480.43         7.03 o                         
   2  -1   8          3.00          4.56         1.77 o                         
   3  -1   8       3181.72       3290.40        29.84 o                         
   4  -1   8       4102.28       4268.53        37.50 o                         
   5  -1   8        590.96        611.14         7.38 o                         
  -5   0   8       1148.55       1202.56        20.54 o                         
  -4   0   8       3627.80       3650.10        37.07 o                         
  -3   0   8         49.86         57.78         3.21 o                         
  -2   0   8       6914.01       7031.99        65.72 o                         
  -1   0   8        987.33        946.39        11.13 o                         
   0   0   8      17719.86      17699.00       212.89 o                         
   1   0   8       9341.98       9265.67       129.82 o                         
   2   0   8       1539.85       1578.59        23.33 o                         
   3   0   8         18.01         15.54         1.99 o                         
   4   0   8       3650.66       3707.47        46.65 o                         
   5   0   8       1630.60       1659.56        17.91 o                         
  -5   1   8        518.79        554.16        14.68 o                         
  -4   1   8       2138.15       2159.56        22.36 o                         
  -3   1   8       4446.14       4490.23        46.79 o                         
  -2   1   8       1918.63       1847.22        37.91 o                         
  -1   1   8       3199.11       3269.77        34.66 o                         
   0   1   8          6.60         15.41         2.07 o                         
   1   1   8      10623.09      10395.75       102.18 o                         
   2   1   8       5975.18       6017.76        47.63 o                         
   3   1   8       5480.30       5447.63        85.07 o                         
   4   1   8        734.53        719.88         7.95 o                         
   5   1   8       3953.74       4050.46        31.57 o                         
   6   1   8       2680.36       2756.30        47.56 o                         
  -5   2   8         14.80         18.15         2.80 o                         
  -4   2   8       1866.43       1896.01        31.14 o                         
  -3   2   8       1414.57       1437.87        25.65 o                         
  -2   2   8       7064.84       7069.56       117.30 o                         
  -1   2   8        360.51        364.66         9.37 o                         
   0   2   8       2423.81       2519.16        26.27 o                         
   1   2   8       1355.43       1371.12        17.46 o                         
   2   2   8      10487.72      10508.73        90.65 o                         
   3   2   8       2079.21       2121.01        20.80 o                         
   4   2   8        810.59        818.76        35.09 o                         
   5   2   8        613.75        627.43         6.49 o                         
   6   2   8       1264.92       1249.59        22.76 o                         
  -4   3   8         28.07         28.23         1.73 o                         
  -3   3   8       4558.41       4662.41        55.31 o                         
  -2   3   8         36.94         38.16         3.06 o                         
  -1   3   8      12370.15      12289.42       146.93 o                         
   0   3   8        393.75        400.62         8.53 o                         
   1   3   8       2266.11       2309.85        32.20 o                         
   2   3   8        998.91        966.25        12.17 o                         
   3   3   8      12101.24      12131.15       167.74 o                         
   4   3   8       1245.74       1300.82        19.26 o                         
   5   3   8        520.77        607.99        31.78 o                         
   6   3   8        643.17        627.03        15.45 o                         
  -4   4   8       3240.79       3263.21        56.85 o                         
  -3   4   8        111.39        112.36         2.51 o                         
  -2   4   8        573.18        574.68        12.57 o                         
  -1   4   8       1094.78       1101.73        13.52 o                         
   0   4   8      13372.84      13283.50       138.59 o                         
   1   4   8       2361.40       2255.99        24.08 o                         
   2   4   8       1127.18       1173.84        24.77 o                         
   3   4   8       2157.53       2224.78        28.95 o                         
   4   4   8       3139.98       3241.91        41.10 o                         
   5   4   8       1801.48       1880.31        23.79 o                         
   6   4   8        486.44        508.47         7.14 o                         
  -3   5   8       3633.50       3640.06        36.37 o                         
  -2   5   8        504.31        537.01        11.24 o                         
  -1   5   8       1131.59       1150.68        22.46 o                         
   0   5   8        810.72        756.22        19.80 o                         
   1   5   8       7718.30       7661.60        69.71 o                         
   2   5   8       1220.18       1231.95        18.52 o                         
   3   5   8        627.62        644.05        14.66 o                         
   4   5   8        252.52        267.81        13.81 o                         
   5   5   8       3140.52       3274.27        40.70 o                         
   6   5   8       2262.74       2165.01       101.11 o                         
  -3   6   8        413.14        419.57         8.04 o                         
  -2   6   8       3989.80       3961.85        67.60 o                         
  -1   6   8        132.37        139.69         3.25 o                         
   0   6   8       2880.73       2846.53        50.91 o                         
   1   6   8         87.21         83.59         3.52 o                         
   2   6   8       8991.83       8858.01       108.10 o                         
   3   6   8       1386.34       1393.05        19.42 o                         
   4   6   8       2645.32       2713.10        34.44 o                         
   5   6   8         16.65         19.76         2.11 o                         
   6   6   8       2513.13       2425.70        42.03 o                         
  -2   7   8        468.58        477.27        10.67 o                         
  -1   7   8       4487.76       4454.63        53.89 o                         
   0   7   8       1946.57       1946.03        35.37 o                         
   1   7   8        825.43        842.06        12.30 o                         
   2   7   8         99.80        111.70         5.57 o                         
   3   7   8       3769.26       3819.96        47.61 o                         
   4   7   8       1026.54       1113.89        20.46 o                         
   5   7   8       2045.03       2019.92        33.65 o                         
  -1   8   8       1171.80       1133.32        20.10 o                         
   0   8   8       3655.71       3640.94        62.65 o                         
   1   8   8         18.47         24.94         3.11 o                         
   2   8   8       2011.23       2009.69        29.42 o                         
   3   8   8         62.62         67.30         2.75 o                         
   4   8   8       1775.34       1757.10        36.64 o                         
   1   9   8       3947.29       3992.20        67.83 o                         
   2   9   8        204.84        213.57         5.20 o                         
   3   9   8       1647.75       1535.08        27.22 o                         
  -3  -7   9         29.66         27.65         3.59 o                         
  -2  -7   9         25.77         26.14         4.17 o                         
  -1  -7   9          4.64          6.24         2.51 o                         
   0  -7   9         13.12         15.62         3.37 o                         
  -4  -6   9         84.88         87.75         4.04 o                         
  -3  -6   9        134.11        145.17         4.52 o                         
  -2  -6   9         31.62         31.73         3.56 o                         
  -1  -6   9         23.97         24.01         3.76 o                         
   0  -6   9          1.41          2.40         3.38 o                         
   1  -6   9          0.56          0.36         2.68 o                         
  -5  -5   9          1.31          2.14         1.88 o                         
  -4  -5   9         53.67         59.56         4.48 o                         
  -3  -5   9         75.75         81.25         3.75 o                         
  -2  -5   9        103.03        102.32         3.18 o                         
  -1  -5   9         26.39         30.01         4.06 o                         
   0  -5   9          0.26          0.91         2.99 o                         
   1  -5   9          2.19          2.63         2.92 o                         
   2  -5   9          1.71          0.49         3.77 o                         
  -5  -4   9        247.76        252.40         8.95 o                         
  -4  -4   9         51.01         51.61         5.24 o                         
  -3  -4   9          4.84          8.65         2.86 o                         
  -2  -4   9          7.82         10.67         2.80 o                         
  -1  -4   9         38.85         39.92         3.17 o                         
   0  -4   9          1.31          0.41         3.99 o                         
   1  -4   9          5.75          8.15         2.78 o                         
   2  -4   9          4.40          4.41         2.51 o                         
   3  -4   9         19.03         14.73         3.99 o                         
  -5  -3   9        119.38        118.27         3.47 o                         
  -4  -3   9        300.47        301.48         9.24 o                         
  -3  -3   9         15.50         17.62         6.26 o                         
  -2  -3   9          1.70         -0.40         3.61 o                         
  -1  -3   9          0.07          2.67         2.64 o                         
   0  -3   9         21.61         26.58         3.78 o                         
   1  -3   9          0.11          2.55         3.08 o                         
   2  -3   9          6.14          8.70         2.87 o                         
   3  -3   9          0.52          2.28         2.02 o                         
   4  -3   9         59.38         55.54         2.04 o                         
  -5  -2   9         22.60         23.36         1.49 o                         
  -4  -2   9         25.14         23.74         4.57 o                         
  -3  -2   9        252.92        255.23         5.14 o                         
  -2  -2   9          1.34          2.29         2.67 o                         
  -1  -2   9          0.28          1.13         2.58 o                         
   0  -2   9          1.79          1.97         2.36 o                         
   1  -2   9          0.38          0.20         3.54 o                         
   2  -2   9          3.31          2.38         3.85 o                         
   3  -2   9         15.33         17.01         3.42 o                         
   4  -2   9         12.00         12.05         3.12 o                         
  -5  -1   9          6.60          6.61         1.48 o                         
  -4  -1   9          0.56          1.67         1.68 o                         
  -3  -1   9         60.35         58.58         4.37 o                         
  -2  -1   9        193.26        182.63         5.94 o                         
  -1  -1   9          9.80          7.26         2.86 o                         
   0  -1   9          0.27          0.01         3.36 o                         
   1  -1   9          1.61          3.46         5.68 o                         
   2  -1   9         16.83         17.66         1.78 o                         
   3  -1   9         25.16         27.27         2.11 o                         
   4  -1   9         19.07         19.54         1.98 o                         
   5  -1   9         25.18         26.77         1.67 o                         
  -5   0   9        319.53        314.76         4.09 o                         
  -4   0   9         13.30         15.43         1.51 o                         
  -3   0   9          2.55          4.12         1.98 o                         
  -2   0   9         18.98         21.32         3.22 o                         
  -1   0   9          7.81          6.98         2.71 o                         
   0   0   9          0.25          1.03         2.77 o                         
   1   0   9         14.47         17.35         4.39 o                         
   2   0   9          2.60          4.12         1.57 o                         
   3   0   9         51.89         51.75         2.43 o                         
   4   0   9        113.60        120.07         2.82 o                         
   5   0   9         29.01         32.26         1.79 o                         
  -5   1   9        131.74        138.45         2.87 o                         
  -4   1   9        176.85        182.55         3.85 o                         
  -3   1   9          0.12          1.42         3.77 o                         
  -2   1   9         26.39         27.30         4.06 o                         
  -1   1   9          4.86          7.62         3.29 o                         
   0   1   9         10.65         10.08         3.18 o                         
   1   1   9          0.14          1.49         1.55 o                         
   2   1   9         41.47         41.74         2.07 o                         
   3   1   9          3.31          4.26         1.88 o                         
   4   1   9         98.89        105.75         2.81 o                         
   5   1   9        107.22        111.76         2.02 o                         
  -5   2   9          7.31          5.01         1.55 o                         
  -4   2   9         58.43         60.00         1.92 o                         
  -3   2   9        101.51        109.01         6.77 o                         
  -2   2   9         22.75         24.63         4.17 o                         
  -1   2   9          6.73          8.46         2.75 o                         
   0   2   9          2.65          2.44         2.35 o                         
   1   2   9          1.95          1.78         1.91 o                         
   2   2   9         19.88         19.80         2.30 o                         
   3   2   9         68.14         70.39         3.86 o                         
   4   2   9         17.63         18.68         1.33 o                         
   5   2   9        113.90        115.49         2.63 o                         
  -4   3   9          4.40          5.74         1.73 o                         
  -3   3   9         59.28         62.44         4.55 o                         
  -2   3   9         31.61         31.39         3.14 o                         
  -1   3   9          0.72          3.14         1.88 o                         
   0   3   9          6.38          5.48         2.17 o                         
   1   3   9          0.50          1.13         2.06 o                         
   2   3   9         99.83         97.28         3.44 o                         
   3   3   9         26.79         24.19         2.30 o                         
   4   3   9         26.86         28.07         2.16 o                         
   5   3   9         25.29         26.23         4.26 o                         
  -4   4   9          4.47          4.57         1.95 o                         
  -3   4   9         34.10         35.90         1.59 o                         
  -2   4   9          0.04         -0.17         2.11 o                         
  -1   4   9          1.62          1.34         1.76 o                         
   0   4   9          3.43          5.80         2.52 o                         
   1   4   9         18.02         17.90         2.20 o                         
   2   4   9         21.65         24.87         2.09 o                         
   3   4   9        115.65        117.40         5.46 o                         
   4   4   9         25.42         26.99         2.35 o                         
   5   4   9         19.32         21.15         2.00 o                         
   6   4   9         70.23         65.33         2.84 o                         
  -3   5   9          1.68          2.44         1.07 o                         
  -2   5   9          4.90          6.20         1.59 o                         
  -1   5   9         14.31         16.68         3.59 o                         
   0   5   9          0.02          2.82         2.99 o                         
   1   5   9          8.25          7.90         3.01 o                         
   2   5   9         11.08         10.38         2.01 o                         
   3   5   9          9.62         10.06         2.10 o                         
   4   5   9        153.75        161.29         6.86 o                         
   5   5   9         74.68         75.80         1.97 o                         
   6   5   9         49.30         43.81         2.22 o                         
  -2   6   9          1.10          1.95         1.16 o                         
  -1   6   9          7.56          7.11         1.44 o                         
   0   6   9         12.69         13.58         3.51 o                         
   1   6   9         36.34         37.59         3.17 o                         
   2   6   9         14.75         15.27         2.02 o                         
   3   6   9         49.35         46.95         3.48 o                         
   4   6   9         10.58         10.59         1.83 o                         
   5   6   9        157.09        150.02         4.41 o                         
  -1   7   9          8.73          8.67         1.14 o                         
   0   7   9          4.81          5.25         1.46 o                         
   1   7   9          0.74          0.64         2.32 o                         
   2   7   9         38.59         41.25         2.94 o                         
   3   7   9         26.54         29.64         2.30 o                         
   4   7   9        134.14        143.68         4.04 o                         
   5   7   9          7.75          6.07         1.11 o                         
   0   8   9          9.19          9.59         1.43 o                         
   1   8   9         83.09         86.01         3.77 o                         
   2   8   9          3.19          3.91         2.01 o                         
   3   8   9         69.41         71.76         1.90 o                         
   4   8   9         53.48         49.94         2.60 o                         
  -3  -6  10        847.92        782.52        10.76 o                         
  -2  -6  10       2458.28       2346.16        39.96 o                         
  -1  -6  10          0.64          0.95         2.78 o                         
   0  -6  10       2444.80       2605.60        46.11 o                         
   1  -6  10        419.15        335.94         7.16 o                         
  -4  -5  10        354.12        362.10         8.17 o                         
  -3  -5  10       3248.94       3430.30        34.64 o                         
  -2  -5  10       1131.19       1135.11        11.62 o                         
  -1  -5  10       1460.91       1523.27        21.18 o                         
   0  -5  10         10.05          8.39         5.35 o                         
   1  -5  10       2457.00       2547.21        40.80 o                         
   2  -5  10       2044.40       1924.44        33.69 o                         
  -5  -4  10        173.65        160.75         4.13 o                         
  -4  -4  10       2062.13       2189.32        27.76 o                         
  -3  -4  10       1076.33       1097.08        13.79 o                         
  -2  -4  10       3754.58       3834.48        34.10 o                         
  -1  -4  10        414.03        451.60        12.59 o                         
   0  -4  10        923.84        900.18        16.94 o                         
   1  -4  10         51.93         56.02         3.09 o                         
   2  -4  10       3004.13       3100.35        53.78 o                         
   3  -4  10       2945.71       2501.38       199.89 o                         
  -5  -3  10       3026.38       3004.49        45.47 o                         
  -4  -3  10        400.97        406.78        10.30 o                         
  -3  -3  10        639.35        623.62        15.55 o                         
  -2  -3  10        407.86        413.02         8.41 o                         
  -1  -3  10       8444.01       8207.46        81.66 o                         
   0  -3  10        792.84        791.30        15.88 o                         
   1  -3  10       3153.26       3188.82        33.95 o                         
   2  -3  10       1140.46       1143.11        15.35 o                         
   3  -3  10       3348.35       3584.84        43.45 o                         
  -5  -2  10        432.34        409.74        19.99 o                         
  -4  -2  10       3172.37       3250.45        57.41 o                         
  -3  -2  10        264.25        269.79         6.40 o                         
  -2  -2  10        956.81        991.48        18.24 o                         
  -1  -2  10        550.23        536.45         7.16 o                         
   0  -2  10       7201.33       7226.82        73.36 o                         
   1  -2  10       2364.66       2441.34        32.11 o                         
   2  -2  10        775.81        726.08        23.66 o                         
   3  -2  10        123.13        113.36         6.48 o                         
   4  -2  10       4467.81       4685.21        56.89 o                         
  -5  -1  10        799.72        790.04        10.19 o                         
  -4  -1  10        789.90        817.72        16.76 o                         
  -3  -1  10       8243.66       8817.94       106.85 o                         
  -2  -1  10          0.66          0.65         4.11 o                         
  -1  -1  10       3006.17       3048.75        35.76 o                         
   0  -1  10          0.61          6.20         4.54 o                         
   1  -1  10       6996.29       7134.42        87.86 o                         
   2  -1  10       1564.30       1602.43        23.12 o                         
   3  -1  10        342.67        329.49         8.28 o                         
   4  -1  10        142.31        139.12         4.34 o                         
  -5   0  10         20.55         17.66         1.46 o                         
  -4   0  10       1770.45       1812.01        61.81 o                         
  -3   0  10        672.63        625.90        14.48 o                         
  -2   0  10      13179.92      13451.36       139.26 o                         
  -1   0  10       1265.40       1313.07        27.44 o                         
   0   0  10       3230.04       3160.77        34.60 o                         
   1   0  10        117.69        115.38        21.06 o                         
   2   0  10       5800.44       5818.72        57.52 o                         
   3   0  10       1952.57       1994.70        22.20 o                         
   4   0  10        843.26        838.16         7.67 o                         
   5   0  10        678.75        623.28        14.63 o                         
  -4   1  10         19.10         24.42         1.99 o                         
  -3   1  10        812.00        823.33        17.33 o                         
  -2   1  10        616.75        630.51        13.23 o                         
  -1   1  10       2426.90       2483.79        27.97 o                         
   0   1  10        616.24        610.41        14.39 o                         
   1   1  10       2794.08       2753.69        23.02 o                         
   2   1  10         31.18         24.92         1.90 o                         
   3   1  10       5905.24       6110.16        53.02 o                         
   4   1  10       6149.30       6395.99        54.90 o                         
   5   1  10        354.70        338.42        14.57 o                         
  -4   2  10       3777.87       3847.74        45.86 o                         
  -3   2  10         10.88         11.42         1.93 o                         
  -2   2  10       2354.95       2361.82        46.58 o                         
  -1   2  10        891.15        928.08        19.42 o                         
   0   2  10       4465.69       4572.02        56.93 o                         
   1   2  10       2065.83       2096.71        18.06 o                         
   2   2  10       1295.37       1369.42        24.08 o                         
   3   2  10         28.94         29.34         2.53 o                         
   4   2  10       3797.60       3879.85        50.31 o                         
   5   2  10       2467.00       2517.80        25.11 o                         
  -4   3  10        387.85        360.55        15.08 o                         
  -3   3  10       3429.21       3458.03        45.55 o                         
  -2   3  10        567.82        576.42         8.81 o                         
  -1   3  10       3605.33       3670.03        39.48 o                         
   0   3  10         61.11         61.19         3.28 o                         
   1   3  10      12536.66      12751.11       125.54 o                         
   2   3  10       3622.34       3716.95        30.35 o                         
   3   3  10       1523.04       1543.25        15.13 o                         
   4   3  10        124.55        138.76         5.23 o                         
   5   3  10       2295.06       2351.45        41.95 o                         
  -3   4  10       1176.18       1237.61        23.43 o                         
  -2   4  10       4679.95       4915.32        62.29 o                         
  -1   4  10        101.84        106.27         3.76 o                         
   0   4  10       2870.74       2893.09        27.33 o                         
   1   4  10        248.04        256.64         4.88 o                         
   2   4  10       6207.42       6304.19        63.16 o                         
   3   4  10       1439.78       1472.93        19.83 o                         
   4   4  10        529.58        536.17         9.44 o                         
   5   4  10        153.88        152.46         4.31 o                         
  -3   5  10       1476.48       1359.86        23.56 o                         
  -2   5  10        476.95        484.13         7.11 o                         
  -1   5  10       6082.79       6285.40        62.11 o                         
   0   5  10         14.45         13.85         2.64 o                         
   1   5  10        818.42        835.36        10.31 o                         
   2   5  10        372.90        374.50         6.60 o                         
   3   5  10       6180.44       6303.90        77.25 o                         
   4   5  10       1392.05       1458.41        18.74 o                         
   5   5  10        374.72        372.06         6.82 o                         
  -2   6  10       1659.12       1666.34        20.55 o                         
  -1   6  10          6.07          8.79         1.13 o                         
   0   6  10       5386.29       5448.71        66.28 o                         
   1   6  10        667.59        668.62         8.36 o                         
   2   6  10        635.28        648.34        13.46 o                         
   3   6  10          2.07          4.94         1.76 o                         
   4   6  10       3825.56       3965.61        47.61 o                         
   5   6  10       1329.11       1191.13        27.32 o                         
  -1   7  10        368.76        363.65         7.46 o                         
   0   7  10        184.58        195.91         3.71 o                         
   1   7  10       3022.01       3075.51        37.78 o                         
   2   7  10       1027.69       1024.86        28.91 o                         
   3   7  10       1350.88       1405.88        25.20 o                         
   4   7  10        402.68        408.80         8.04 o                         
   1   8  10        269.25        270.87         6.22 o                         
   2   8  10       4216.06       4193.84        56.61 o                         
   3   8  10       1368.78       1349.82        32.54 o                         
  -1  -6  11         32.27         29.25         2.66 o                         
  -3  -5  11         54.70         54.54         3.55 o                         
  -2  -5  11          5.59          3.02         3.46 o                         
  -1  -5  11         23.34         25.47         4.48 o                         
   0  -5  11          8.89          8.61         4.17 o                         
   1  -5  11          3.07          7.63         2.62 o                         
  -4  -4  11         38.20         39.14         2.84 o                         
  -3  -4  11        110.90        117.32         3.22 o                         
  -2  -4  11         29.29         34.17         3.51 o                         
  -1  -4  11          3.43          9.90         7.45 o                         
   0  -4  11          6.19          4.93         7.72 o                         
   1  -4  11          1.56          1.73         2.85 o                         
   2  -4  11          0.56          3.19         3.15 o                         
  -4  -3  11         28.86         32.44         3.68 o                         
  -3  -3  11         41.59         43.31         2.64 o                         
  -2  -3  11        105.08        103.76         3.22 o                         
  -1  -3  11         18.49         19.52         4.33 o                         
   0  -3  11          0.94          7.95         4.14 o                         
   1  -3  11          0.15          0.21         4.35 o                         
   2  -3  11          4.90          6.69         2.27 o                         
   3  -3  11         16.89         16.00         1.42 o                         
  -4  -2  11          1.47          3.75         2.17 o                         
  -3  -2  11          0.21          2.40         5.10 o                         
  -2  -2  11         42.69         42.81         3.73 o                         
  -1  -2  11        101.57        100.12         4.33 o                         
   0  -2  11          3.67          7.69         3.86 o                         
   1  -2  11          8.79          7.93         4.59 o                         
   2  -2  11          7.36          8.08         3.50 o                         
   3  -2  11         20.32         23.25         3.84 o                         
  -4  -1  11        205.14        210.13         6.22 o                         
  -3  -1  11         38.28         38.11         3.41 o                         
  -2  -1  11          0.99          1.66         3.28 o                         
  -1  -1  11          0.89          1.52         2.90 o                         
   0  -1  11          5.02          4.99         2.76 o                         
   1  -1  11          0.49          3.78         3.97 o                         
   2  -1  11         15.43         17.04         3.45 o                         
   3  -1  11          6.95         11.89         4.66 o                         
   4  -1  11         67.48         66.58         1.94 o                         
  -4   0  11         38.86         36.90         1.62 o                         
  -3   0  11        136.29        140.61         5.86 o                         
  -2   0  11         11.29         16.46         4.84 o                         
  -1   0  11          0.73         -0.84         3.06 o                         
   0   0  11          3.62          8.08         7.10 o                         
   1   0  11          1.54          0.64         4.43 o                         
   2   0  11          2.27          3.09         3.63 o                         
   3   0  11         21.66         24.27         5.41 o                         
   4   0  11          6.27          7.33         1.61 o                         
  -4   1  11         31.12         27.59         1.50 o                         
  -3   1  11         43.25         40.54         2.15 o                         
  -2   1  11        161.20        160.02         6.79 o                         
  -1   1  11         18.42         22.81         3.55 o                         
   0   1  11          6.93          9.11         3.70 o                         
   1   1  11          2.93          8.84         4.72 o                         
   2   1  11         14.34         16.49         2.82 o                         
   3   1  11         32.74         31.61         1.98 o                         
   4   1  11         21.25         21.22         1.38 o                         
  -4   2  11         21.40         21.70         2.22 o                         
  -3   2  11          7.77          7.92         1.21 o                         
  -2   2  11         42.69         33.42         4.39 o                         
  -1   2  11         30.13         29.12         3.53 o                         
   0   2  11          0.40          1.20         4.30 o                         
   1   2  11         11.25          9.78         1.65 o                         
   2   2  11          1.17          1.53         1.63 o                         
   3   2  11         34.16         34.80         2.14 o                         
   4   2  11         95.30         91.22         3.19 o                         
   5   2  11         22.74         17.48         1.38 o                         
  -3   3  11          0.46          0.09         2.62 o                         
  -2   3  11          0.11          2.80         3.46 o                         
  -1   3  11          2.12          3.99         3.77 o                         
   0   3  11          2.47          1.46         3.82 o                         
   1   3  11          5.26          6.22         1.89 o                         
   2   3  11         42.55         41.83         2.30 o                         
   3   3  11          9.55          8.10         2.12 o                         
   4   3  11        106.01        108.41         2.88 o                         
   5   3  11         96.34         88.91         2.66 o                         
  -3   4  11         59.74         63.60         2.09 o                         
  -2   4  11          9.55          9.34         1.62 o                         
  -1   4  11          4.36          1.24         3.51 o                         
   0   4  11          9.81          9.71         2.72 o                         
   1   4  11          5.70          5.67         2.47 o                         
   2   4  11          1.35          2.08         2.17 o                         
   3   4  11         33.10         35.55         2.09 o                         
   4   4  11         10.13          9.66         1.72 o                         
   5   4  11        152.23        145.75         4.17 o                         
  -2   5  11         29.23         28.45         2.06 o                         
  -1   5  11         22.94         20.45         2.06 o                         
   0   5  11          1.36         -0.88         2.37 o                         
   1   5  11          0.48          3.77         2.15 o                         
   2   5  11         78.73         78.63         3.88 o                         
   3   5  11          6.05          8.96         1.86 o                         
   4   5  11         21.48         23.74         2.88 o                         
  -1   6  11          0.58          0.13         2.26 o                         
   0   6  11          0.17          1.13         1.96 o                         
   1   6  11          1.80          2.93         2.12 o                         
   2   6  11          5.17          3.98         1.59 o                         
   3   6  11         91.37         91.11         3.67 o                         
   4   6  11         36.83         34.48         2.00 o                         
   0   7  11          0.18          0.13         1.82 o                         
   1   7  11          0.69          2.13         2.57 o                         
   2   7  11         46.80         41.36         3.28 o                         
   3   7  11         11.99         11.36         1.24 o                         
  -1  -5  12       3706.24       3669.77        62.92 o                         
   0  -5  12       1733.73       1552.74        27.44 o                         
  -3  -4  12        157.25        170.30         4.79 o                         
  -2  -4  12       1526.52       1502.98        57.14 o                         
  -1  -4  12        436.72        430.16        16.66 o                         
   0  -4  12       4205.67       4450.04        77.42 o                         
   1  -4  12       1584.03       1527.40        27.60 o                         
  -3  -3  12       3944.24       4094.56        48.90 o                         
  -2  -3  12        404.26        397.86        20.12 o                         
  -1  -3  12       2090.83       2079.55        40.07 o                         
   0  -3  12         14.01         10.03         6.74 o                         
   1  -3  12       2006.12       2103.49        27.16 o                         
   2  -3  12        884.88        919.16        17.66 o                         
  -4  -2  12       1070.79       1062.46        19.29 o                         
  -3  -2  12        231.65        227.63         7.37 o                         
  -2  -2  12       3985.39       4079.41        50.71 o                         
  -1  -2  12       1268.61       1274.16        24.87 o                         
   0  -2  12        282.16        282.49         6.92 o                         
   1  -2  12        105.32         98.55        10.43 o                         
   2  -2  12       3630.21       3505.60        43.86 o                         
   3  -2  12       1314.27       1211.82       105.17 o                         
  -4  -1  12        183.99        186.55         3.38 o                         
  -3  -1  12       1165.40       1233.40        16.59 o                         
  -2  -1  12        157.24        159.60         4.69 o                         
  -1  -1  12       6607.28       6677.55        87.07 o                         
   0  -1  12       1234.78       1284.97        21.30 o                         
   1  -1  12        867.80        886.84        18.35 o                         
   2  -1  12        868.77        901.85        36.25 o                         
   3  -1  12       3467.99       3480.62        60.40 o                         
  -4   0  12       3558.27       3554.38        60.35 o                         
  -3   0  12        590.91        581.16        13.02 o                         
  -2   0  12        596.43        634.48        13.86 o                         
  -1   0  12         12.72         17.22         6.48 o                         
   0   0  12       6968.96       7213.48        71.98 o                         
   1   0  12        399.37        413.93        11.04 o                         
   2   0  12       2670.15       2631.37        34.95 o                         
   3   0  12        469.11        467.09        11.37 o                         
   4   0  12       2017.79       1886.06        75.04 o                         
  -3   1  12       2916.67       3021.21        37.29 o                         
  -2   1  12        121.42        105.99         5.59 o                         
  -1   1  12       1633.35       1705.41        23.40 o                         
   0   1  12         60.35         69.27         7.19 o                         
   1   1  12       6436.07       6871.04        84.70 o                         
   2   1  12       1978.14       2018.66        39.47 o                         
   3   1  12        849.42        831.07        18.54 o                         
   4   1  12         14.23         11.74         1.22 o                         
  -3   2  12        955.16        961.51        31.72 o                         
  -2   2  12       5859.67       5928.21       102.09 o                         
  -1   2  12        406.29        405.99        11.70 o                         
   0   2  12       2044.06       2092.00        30.45 o                         
   1   2  12         19.96         21.88         6.21 o                         
   2   2  12       2226.48       2369.57        45.02 o                         
   3   2  12       2043.51       2050.62        54.60 o                         
   4   2  12        524.36        527.15         8.28 o                         
  -3   3  12        944.11        908.38        16.96 o                         
  -2   3  12       1169.10       1116.30        21.27 o                         
  -1   3  12       5528.48       5559.46        67.90 o                         
   0   3  12       1289.63       1285.19        18.08 o                         
   1   3  12       2025.81       2064.07        27.27 o                         
   2   3  12        100.34         88.89         6.95 o                         
   3   3  12       1916.88       1918.15        24.62 o                         
   4   3  12       1810.68       1815.30        31.39 o                         
  -2   4  12        945.93        946.76        12.28 o                         
  -1   4  12         76.81         81.12         5.24 o                         
   0   4  12       2410.53       2487.94        44.55 o                         
   1   4  12        741.65        741.44        10.35 o                         
   2   4  12       1632.77       1684.31        21.81 o                         
   3   4  12         49.52         50.94         2.28 o                         
   4   4  12       5418.99       5451.72        91.91 o                         
  -1   5  12        963.28        864.28        15.44 o                         
   0   5  12         60.56         60.31         3.77 o                         
   1   5  12       4794.57       4701.46        67.11 o                         
   2   5  12        669.54        704.83        20.78 o                         
   3   5  12       1034.50       1022.05        13.49 o                         
   4   5  12        355.39        352.69         6.84 o                         
   0   6  12       1153.31       1109.46        35.55 o                         
   1   6  12          0.04          3.46         1.38 o                         
   2   6  12       4350.47       4469.87       146.15 o                         
   3   6  12        452.64        452.96         8.84 o                         
   1   7  12       1668.82       1520.49        26.64 o                         
   2   7  12         87.50         80.65         3.28 o                         
  -1  -4  13         38.77         31.73         2.71 o                         
  -2  -3  13          7.22          9.54         2.32 o                         
  -1  -3  13         12.96         18.59         5.50 o                         
   0  -3  13         12.57          8.39         5.32 o                         
   1  -3  13          1.65          3.46         2.75 o                         
  -3  -2  13        120.24        110.71        11.28 o                         
  -2  -2  13         13.46         14.72         2.47 o                         
  -1  -2  13          0.61          1.77         5.24 o                         
   0  -2  13          6.87          9.41         5.68 o                         
   1  -2  13          0.87          2.04         2.94 o                         
   2  -2  13          2.35          1.15         2.93 o                         
  -3  -1  13          1.94          3.95         2.13 o                         
  -2  -1  13         44.16         47.63         3.42 o                         
  -1  -1  13          7.87         10.88         2.56 o                         
   0  -1  13          6.09          3.91         3.33 o                         
   1  -1  13          6.94          9.12         3.54 o                         
   2  -1  13          3.57          6.52         4.22 o                         
   3  -1  13         11.52         10.47         2.40 o                         
  -3   0  13          5.99          8.56         2.40 o                         
  -2   0  13         18.21         19.51         2.54 o                         
  -1   0  13         52.72         53.49         2.75 o                         
   0   0  13         14.89         18.80         3.18 o                         
   1   0  13         13.35         17.89         3.22 o                         
   2   0  13          8.69          9.72         5.06 o                         
   3   0  13         29.20         24.73         2.31 o                         
  -3   1  13         12.60         11.36         2.13 o                         
  -2   1  13          2.37          4.13         4.08 o                         
  -1   1  13         22.07         26.49         5.46 o                         
   0   1  13          7.92         10.14         3.82 o                         
   1   1  13          0.12          3.68         3.79 o                         
   2   1  13         16.03         17.00         4.00 o                         
   3   1  13          8.41         10.61         2.88 o                         
  -2   2  13          7.67          5.90         2.75 o                         
  -1   2  13          1.02          3.28         4.44 o                         
   0   2  13          1.66          7.32         5.32 o                         
   1   2  13          0.45         -0.65         3.40 o                         
   2   2  13          5.32          4.22         5.46 o                         
   3   2  13         31.02         29.35         4.62 o                         
  -2   3  13         46.95         47.17         3.04 o                         
  -1   3  13          8.40         10.78         3.68 o                         
   0   3  13         23.10         23.50         5.06 o                         
   1   3  13          4.35          7.81         5.15 o                         
   2   3  13          4.99          4.57         5.01 o                         
   3   3  13         21.77         21.49         4.33 o                         
  -1   4  13         50.89         47.40         1.95 o                         
   0   4  13          1.70          2.76         2.38 o                         
   1   4  13         16.84         17.66         4.66 o                         
   2   4  13          1.37          0.44         4.44 o                         
   3   4  13         49.38         44.62         3.35 o                         
   0   5  13          2.67          2.88         1.87 o                         
   1   5  13          1.14          4.79         3.68 o                         
   2   5  13         19.88         18.19         3.91 o                         
   3   5  13         18.81         17.04         2.80 o                         
   1   6  13         21.02         15.35         2.44 o                         
   2   6  13          0.24         -0.13         2.35 o                         
  -1  -2  14         49.60         56.41         4.48 o                         
   0  -2  14       4332.30       3903.87        67.63 o                         
  -2  -1  14         40.05         30.36         3.42 o                         
  -1  -1  14        606.25        578.27        12.76 o                         
   0  -1  14         10.49          9.50         4.44 o                         
   1  -1  14       2913.37       2551.16        44.19 o                         
  -2   0  14       2633.06       2500.66        30.65 o                         
   0   0  14        874.46        856.51        17.52 o                         
   1   0  14         57.82         48.77         4.22 o                         
   2   0  14       2911.39       2899.18        50.45 o                         
  -2   1  14          0.86          2.03         1.52 o                         
  -1   1  14       4923.46       4935.75        83.69 o                         
   0   1  14       2096.24       2023.39        21.16 o                         
   1   1  14        494.76        509.79        10.35 o                         
   2   1  14        240.39        240.85         7.19 o                         
  -1   2  14         27.39         30.89         2.49 o                         
   0   2  14       3880.37       3896.13        47.92 o                         
   1   2  14       1239.94       1261.36        24.66 o                         
   2   2  14        843.10        840.82        20.86 o                         
  -1   3  14       1601.65       1565.70        27.27 o                         
   0   3  14        227.45        224.40         9.50 o                         
   1   3  14       3218.52       3303.78        58.06 o                         
   2   3  14        360.28        360.15         6.60 o                         
   0   4  14        833.49        772.63        14.29 o                         
   1   4  14        173.33        155.08         5.55 o                         
   2   4  14       3529.10       3430.12        59.18 o                         
                                                                                
